# Supplementary material for: Epigenome-wide meta-analysis of prenatal vitamin D insufficiency and cord blood DNA methylation
Source: Epigenetics. 2024 Oct 17;19(1):2413815. doi: 10.1080/15592294.2024.2413815 (PMC11487971; doi:10.1080/15592294.2024.2413815)
Supplement: vitdewas_no_seasonality_BHpvalues20200703.zip [file KEPI_A_2413815_SM3533.zip]

Archive with 1 entries (1 files):
- vitdewas_no_seasonality_BHpvalues20200703.csv
