# Supplementary material for: Epigenome-wide meta-analysis of prenatal vitamin D insufficiency and cord blood DNA methylation
Source: Epigenetics. 2024 Oct 17;19(1):2413815. doi: 10.1080/15592294.2024.2413815 (PMC11487971; doi:10.1080/15592294.2024.2413815)
Supplement: vitdewas_no_seasonality_BHpvalues20200703.zip [file KEPI_A_2413815_SM3533.zip › vitdewas_no_seasonality_BHpvalues20200703.csv]

	CPGID	NSTUDY	PVALUE_FE	BETA_FE	STD_FE	PVALUE_RE	BETA_RE	STD_RE	BHpvalue
1	cg00000029	7	0.666782	-0.000796075	0.00184889	0.666782	-0.000796075	0.00184889	0.985984640747845
2	cg00000109	7	0.868955	-0.000146566	0.000888353	0.857336	-0.000213802	0.00118934	0.995275416716131
3	cg00000165	6	0.861109	0.000227036	0.00129762	0.964204	-9.5939e-05	0.00213775	0.994771323028691
4	cg00000236	7	0.475118	-0.000806931	0.00112988	0.425103	-0.00117333	0.00147108	0.971608956551972
5	cg00000289	7	0.929086	-0.000203015	0.00228121	0.929086	-0.000203015	0.00228121	0.99774347291396
6	cg00000321	7	0.135824	-0.0024137	0.00161828	0.314426	-0.00230508	0.00229138	0.922590076741287
7	cg00000363	6	0.591224	0.000687337	0.00127981	0.591224	0.000687337	0.00127981	0.981127928582477
8	cg00000622	7	0.951383	-6.80965e-06	0.000111688	0.951383	-6.80965e-06	0.000111688	0.998618651872104
9	cg00000658	7	0.704302	-0.000287843	0.000758443	0.704302	-0.000287843	0.000758443	0.987447030638527
10	cg00000714	7	0.776285	-0.000288857	0.00101651	0.975987	-4.15188e-05	0.00137934	0.991365330695787
11	cg00000721	6	0.176996	-0.000744554	0.000551496	0.177157	-0.00115876	0.000858619	0.93058933551192
12	cg00000734	7	0.472587	-0.000242372	0.000337436	0.472587	-0.000242372	0.000337436	0.971233908959301
13	cg00000769	7	0.988127	3.32499e-06	0.000223435	0.533046	0.000250426	0.000401734	0.999682856612063
14	cg00000807	7	0.0889129	0.00120156	0.000706319	0.183839	0.00120905	0.000909728	0.903815679379268
15	cg00000884	7	0.0519059	-0.00200089	0.00102931	0.672959	-0.000702737	0.0016649	0.882828622717108
16	cg00000905	7	0.562045	0.000314013	0.000541583	0.534698	0.000352386	0.000567586	0.979159899471985
17	cg00000924	7	0.0792134	0.00228655	0.00130268	0.0792134	0.00228655	0.00130268	0.898376148038242
18	cg00000948	7	0.074381	0.0012265	0.000687399	0.074381	0.0012265	0.000687399	0.895011014579279
19	cg00000957	7	0.916158	-4.1662e-05	0.000395745	0.967553	-1.6777e-05	0.000412432	0.99737122271078
20	cg00001099	7	0.618047	-0.00134359	0.00269462	0.684033	-0.00130537	0.00320758	0.982860501189273
21	cg00001245	7	0.311891	-0.000236331	0.000233699	0.311891	-0.000236331	0.000233699	0.955309342269719
22	cg00001249	7	0.383554	0.000649787	0.000745711	0.383554	0.000649787	0.000745711	0.964072631118279
23	cg00001269	7	0.224801	0.000773803	0.000637473	0.224801	0.000773803	0.000637473	0.94178962379148
24	cg00001349	6	0.643545	-0.00073743	0.00159359	0.671393	-0.000946702	0.00223154	0.984456684734142
25	cg00001364	6	0.488822	0.000782089	0.00112989	0.488822	0.000782089	0.00112989	0.973224507771683
26	cg00001446	6	0.894801	6.72683e-05	0.000508713	0.894801	6.72683e-05	0.000508713	0.996632408433113
27	cg00001534	6	0.802019	0.00011082	0.000441982	0.802019	0.00011082	0.000441982	0.992416941703884
28	cg00001582	7	0.0273574	-0.000652179	0.000295588	0.0273574	-0.000652179	0.000295588	0.855670875511945
29	cg00001583	7	0.830698	-3.95398e-05	0.000184933	0.830698	-3.95398e-05	0.000184933	0.993940412699142
30	cg00001594	7	0.106477	0.000435334	0.000269685	0.106477	0.000435334	0.000269685	0.9092020006087
31	cg00001687	6	0.186723	-0.000317328	0.000240339	0.186723	-0.000317328	0.000240339	0.932676296091375
32	cg00001747	7	0.857414	-3.22255e-05	0.000179363	0.857414	-3.22255e-05	0.000179363	0.994758115579695
33	cg00001791	7	0.978721	1.43662e-05	0.000538613	0.978721	1.43662e-05	0.000538613	0.999682856612063
34	cg00001793	7	0.64766	-0.000921167	0.00201561	0.64766	-0.000921167	0.00201561	0.985151874960897
35	cg00001854	7	0.43589	0.000374517	0.000480673	0.43589	0.000374517	0.000480673	0.969241563742348
36	cg00001874	7	0.768863	0.000479026	0.0016301	0.768863	0.000479026	0.0016301	0.990864435096349
37	cg00001930	7	0.126278	0.00111185	0.000727203	0.139579	0.00110694	0.000749267	0.919558294395598
38	cg00002028	7	0.617238	-0.000110551	0.000221204	0.617238	-0.000110551	0.000221204	0.982860501189273
39	cg00002033	7	0.221706	-0.00359335	0.00294054	0.55832	-0.00269729	0.00460808	0.941175313963099
40	cg00002080	7	0.152929	-0.000984057	0.000688507	0.152929	-0.000984057	0.000688507	0.926795250563362
41	cg00002145	7	0.475926	0.000471413	0.000661289	0.874377	0.000176561	0.00111675	0.971626470729769
42	cg00002190	7	0.346828	0.00118134	0.00125573	0.346828	0.00118134	0.00125573	0.960231669217038
43	cg00002224	7	0.357652	-0.00208755	0.00226945	0.357652	-0.00208755	0.00226945	0.960458006372473
44	cg00002236	6	0.871448	3.86107e-05	0.000238603	0.948866	1.79867e-05	0.000280468	0.995532121863507
45	cg00002406	7	0.580076	9.45201e-05	0.000170838	0.580076	9.45201e-05	0.000170838	0.97998786756599
46	cg00002426	7	0.5906	0.000240931	0.000447855	0.5906	0.000240931	0.000447855	0.981086104349489
47	cg00002449	7	0.507478	0.000422283	0.000637149	0.507478	0.000422283	0.000637149	0.974126454930111
48	cg00002473	7	0.0628589	0.00279102	0.0015004	0.52521	0.00157773	0.00248331	0.889016704079534
49	cg00002490	7	0.776829	-6.8661e-05	0.000242231	0.842756	-6.11272e-05	0.000308149	0.991393195187689
50	cg00002531	7	0.0574761	0.000771282	0.000406008	0.0574761	0.000771282	0.000406008	0.886077518885789
51	cg00002591	7	0.0778009	0.000671334	0.000380663	0.171236	0.000629944	0.000460404	0.898023469776273
52	cg00002593	6	0.545224	0.000379906	0.000628015	0.545224	0.000379906	0.000628015	0.977637829020664
53	cg00002597	7	0.51199	0.00115392	0.00175971	0.601168	0.00111078	0.00212498	0.97482967674261
54	cg00002646	6	0.313351	0.000413004	0.000409638	0.313351	0.000413004	0.000409638	0.955459529575958
55	cg00002719	7	0.263525	0.000580442	0.000519134	0.263525	0.000580442	0.000519134	0.949801680833621
56	cg00002749	7	0.291701	0.00169494	0.0016075	0.683341	0.000957633	0.00234767	0.953976960957352
57	cg00002769	7	0.313826	-0.000681559	0.000676669	0.313826	-0.000681559	0.000676669	0.955576968332488
58	cg00002808	6	0.0406216	0.00126032	0.000615581	0.0406216	0.00126032	0.000615581	0.872498797021401
59	cg00002809	7	0.909791	5.41267e-05	0.00047772	0.909791	5.41267e-05	0.00047772	0.997306854635085
60	cg00002810	6	0.326705	-0.00042684	0.000435208	0.326705	-0.00042684	0.000435208	0.95721825582964
61	cg00002837	7	0.669629	-0.00063985	0.00149968	0.669629	-0.00063985	0.00149968	0.985989930125891
62	cg00002930	6	0.681745	-0.000422963	0.00103141	0.680207	-0.000558277	0.00135445	0.986772275401589
63	cg00003014	7	0.031818	-0.00127923	0.000595909	0.0969593	-0.00175888	0.00105971	0.861989315507386
64	cg00003091	7	0.0567995	0.000446251	0.000234271	0.0567995	0.000446251	0.000234271	0.885906632669459
65	cg00003173	7	0.162075	-0.000501237	0.000358506	0.162075	-0.000501237	0.000358506	0.927012802018682
66	cg00003181	6	0.41194	0.000803148	0.00097887	0.623087	0.00060223	0.00122534	0.96761880748174
67	cg00003202	7	0.67904	-3.71872e-05	8.98736e-05	0.67904	-3.71872e-05	8.98736e-05	0.986756482633268
68	cg00003287	7	0.553706	0.000369965	0.000624713	0.85545	0.000137097	0.00075258	0.978331423821508
69	cg00003298	7	0.653709	9.21452e-05	0.000205399	0.257813	0.00046451	0.000410499	0.985559909460641
70	cg00003305	5	0.542744	-0.00136808	0.00224766	0.626878	-0.00174683	0.00359336	0.977292243200142
71	cg00003345	6	0.750007	0.000373809	0.00117318	0.750007	0.000373809	0.00117318	0.989893228334497
72	cg00003513	6	0.347058	0.000493462	0.000524787	0.347058	0.000493462	0.000524787	0.960231669217038
73	cg00003529	7	0.21435	-0.000863436	0.00069537	0.293961	-0.00128094	0.00122056	0.939852224996715
74	cg00003578	6	0.27657	0.00210475	0.00193441	0.27657	0.00210475	0.00193441	0.951640745390342
75	cg00003625	7	0.0102951	0.00480514	0.0018728	0.0102951	0.00480514	0.0018728	0.802660271946083
76	cg00003722	7	0.0586094	0.000922511	0.000487814	0.0886222	0.000946563	0.000555916	0.886653374985519
77	cg00003784	7	0.94505	-1.35252e-05	0.000196234	0.94505	-1.35252e-05	0.000196234	0.998413144245443
78	cg00003858	6	0.310698	-0.000789907	0.000779187	0.310698	-0.000789907	0.000779187	0.955203544438361
79	cg00003900	7	0.0141565	-0.0067004	0.00273121	0.243435	-0.00511575	0.00438576	0.813693528652393
80	cg00003965	7	0.667435	-0.000547607	0.00127448	0.818103	-0.000328054	0.00142641	0.985984640747845
81	cg00003994	7	0.757076	0.000134916	0.000436166	0.629219	0.000307379	0.000636624	0.990385341764434
82	cg00004061	7	0.458874	0.00162865	0.00219879	0.458874	0.00162865	0.00219879	0.970671617317141
83	cg00004067	7	0.542303	0.000275877	0.000452752	0.64959	0.000282559	0.000621923	0.977292243200142
84	cg00004072	7	0.482727	-0.000177257	0.000252531	0.557221	-0.000193763	0.000330104	0.972193588338199
85	cg00004082	7	0.406625	-0.000810714	0.000976945	0.404603	-0.000839657	0.00100747	0.966727733772189
86	cg00004089	7	0.699147	-0.000231243	0.000598343	0.724492	-0.000313014	0.000888078	0.987341385439287
87	cg00004105	7	0.429821	-0.000931947	0.00118043	0.563188	-0.000781197	0.00135129	0.968905687704275
88	cg00004207	7	0.0235526	-0.000954092	0.000421354	0.0235526	-0.000954092	0.000421354	0.847678921848415
89	cg00004219	7	0.933873	2.78596e-05	0.000335765	0.822462	0.000124606	0.000555335	0.997892900348073
90	cg00004257	6	0.707722	0.00038868	0.00103671	0.707722	0.00038868	0.00103671	0.987575265422684
91	cg00004421	7	0.729785	0.000776803	0.00224892	0.673751	0.00157048	0.00373031	0.988927392263428
92	cg00004429	7	0.10231	0.000850412	0.000520527	0.293868	0.000655506	0.000624485	0.907879448391649
93	cg00004533	7	0.413164	0.000275001	0.000336048	0.413164	0.000275001	0.000336048	0.967647891095912
94	cg00004562	6	0.134693	0.00107125	0.000716151	0.39132	0.000805526	0.000939689	0.922172129776577
95	cg00004608	6	0.356781	-0.00109988	0.00119355	0.577585	-0.0011601	0.00208308	0.960429442455016
96	cg00004700	7	0.539498	-0.000277133	0.000451671	0.539498	-0.000277133	0.000451671	0.977292243200142
97	cg00004773	6	0.381922	0.00120082	0.00137337	0.861925	-0.000426779	0.00245382	0.963799427159879
98	cg00004775	6	0.905286	0.000123985	0.00104201	0.766571	0.000415023	0.00139803	0.99713701273472
99	cg00004806	7	0.528432	0.00048837	0.000774697	0.528432	0.00048837	0.000774697	0.976656745345455
100	cg00004818	7	0.389707	0.00123912	0.00144059	0.389707	0.00123912	0.00144059	0.964905674415453
101	cg00004859	7	0.936093	-0.000118101	0.00147293	0.948828	-0.00010331	0.00160972	0.998015325036689
102	cg00004883	7	0.464265	0.000102137	0.000139562	0.522198	0.000134694	0.000210472	0.971010021045412
103	cg00004939	7	0.408481	-0.000278138	0.000336497	0.408481	-0.000278138	0.000336497	0.966993106668311
104	cg00004963	6	0.355179	-0.00160758	0.0017387	0.503856	-0.0021342	0.00319283	0.960231669217038
105	cg00004979	7	0.405558	0.000171058	0.000205663	0.405558	0.000171058	0.000205663	0.966549281448626
106	cg00004996	6	0.699001	-0.000717241	0.00185492	0.699001	-0.000717241	0.00185492	0.987341385439287
107	cg00005040	7	0.996611	-4.82128e-06	0.00113497	0.987409	2.12378e-05	0.00134574	0.999816163788433
108	cg00005083	7	0.462869	-0.000504934	0.0006878	0.428805	-0.000991422	0.001253	0.971001473850921
109	cg00005112	7	0.475189	0.000464954	0.000651139	0.559276	0.00040765	0.00069813	0.971626470729769
110	cg00005164	7	0.0799689	0.00113466	0.000648054	0.0799689	0.00113466	0.000648054	0.898891033759936
111	cg00005166	7	0.95826	9.82563e-05	0.00187739	0.95826	9.82563e-05	0.00187739	0.999006582593311
112	cg00005215	7	0.560828	-0.000613417	0.00105468	0.677412	-0.000641247	0.00154147	0.979001974908456
113	cg00005306	7	0.0865346	0.000195046	0.000113798	0.871344	3.54885e-05	0.00021913	0.902884876699168
114	cg00005437	7	0.0607699	0.00115034	0.000613463	0.0910673	0.00142343	0.000842366	0.889016704079534
115	cg00005543	7	0.106425	-0.000211911	0.000131257	0.106425	-0.000211911	0.000131257	0.90917123248788
116	cg00005619	7	0.686114	-0.000425338	0.00105247	0.71012	-0.000418117	0.00112489	0.987141330775086
117	cg00005622	6	0.671739	0.000235298	0.00055526	0.914898	8.58134e-05	0.000803028	0.98621708848111
118	cg00005740	7	0.949809	-5.0416e-05	0.00080094	0.949809	-5.0416e-05	0.00080094	0.998548086167605
119	cg00005817	7	0.0570655	0.00338777	0.0017804	0.127807	0.00325907	0.00214017	0.885934957264379
120	cg00005849	7	0.659533	-0.00080257	0.00182171	0.661216	-0.000850299	0.00194028	0.985893460290266
121	cg00005861	6	0.209942	0.000977963	0.000780046	0.773992	0.000348971	0.00121526	0.939640265876376
122	cg00006032	7	0.875435	-5.52414e-05	0.000352398	0.875435	-5.52414e-05	0.000352398	0.99584065606218
123	cg00006081	7	0.60321	-0.000322283	0.000620025	0.60321	-0.000322283	0.000620025	0.98206940439349
124	cg00006090	7	0.851142	0.000355473	0.00189422	0.844401	0.000760469	0.00387465	0.994365970072464
125	cg00006122	7	0.932196	2.3001e-05	0.000270337	0.887761	-5.69456e-05	0.000403474	0.997864185605805
126	cg00006198	6	0.508661	-0.00109784	0.00166106	0.589129	-0.00115657	0.0021414	0.97424939526823
127	cg00006243	6	0.353833	-0.000273537	0.00029502	0.353833	-0.000273537	0.00029502	0.960231669217038
128	cg00006397	7	0.61398	0.000339193	0.000672467	0.471766	0.000694121	0.000964581	0.982782619289384
129	cg00006414	7	0.447734	-0.000352744	0.000464627	0.957716	-3.61721e-05	0.000682236	0.969903498168607
130	cg00006459	7	0.852258	-0.000145283	0.000780096	0.852258	-0.000145283	0.000780096	0.994464170486895
131	cg00006626	6	0.442292	0.000548255	0.000713568	0.446106	0.000567728	0.000745125	0.969487913391518
132	cg00006787	7	0.975891	3.47069e-05	0.00114845	0.799487	0.000492982	0.00194079	0.999682856612063
133	cg00006884	7	0.0303616	-0.000632804	0.000292242	0.0594835	-0.00060821	0.000322726	0.859426739851714
134	cg00006948	7	0.583836	0.000107838	0.00019686	0.583836	0.000107838	0.00019686	0.980547497515531
135	cg00007032	7	0.480259	-0.000188338	0.000266811	0.503096	-0.00019693	0.00029409	0.972143196834018
136	cg00007036	7	0.892784	-4.14181e-05	0.000307296	0.886914	-4.63471e-05	0.000325905	0.996470212354456
137	cg00007064	7	0.422551	-0.000384709	0.000479685	0.874789	-0.000108644	0.000689458	0.968174803968259
138	cg00007076	7	0.639556	-0.000799772	0.00170775	0.639556	-0.000799772	0.00170775	0.984099806809265
139	cg00007221	6	0.543069	-0.000483566	0.000795106	0.764982	-0.000362738	0.00121339	0.977370224938562
140	cg00007226	7	0.611329	0.000182508	0.000359143	0.611329	0.000182508	0.000359143	0.982768340075559
141	cg00007239	7	0.768291	0.000206044	0.000699376	0.733322	-0.000472469	0.00138672	0.99085521817391
142	cg00007269	7	0.39561	0.000196853	0.000231731	0.39561	0.000196853	0.000231731	0.965257164851581
143	cg00007300	7	0.670901	-9.49925e-05	0.000223558	0.670901	-9.49925e-05	0.000223558	0.986145118722492
144	cg00007324	7	0.181184	0.000181169	0.000135492	0.276161	0.000196673	0.000180602	0.931799023826633
145	cg00007326	7	0.796449	-0.000134784	0.000522529	0.87906	-0.000139706	0.000918151	0.992306145064741
146	cg00007420	7	0.235342	-0.00195916	0.00165092	0.235342	-0.00195916	0.00165092	0.94474638726703
147	cg00007466	7	0.486706	0.00030317	0.000435867	0.486706	0.00030317	0.000435867	0.972947774264633
148	cg00007675	7	0.043246	-0.000965527	0.00047767	0.043246	-0.000965527	0.00047767	0.876135254691659
149	cg00007898	7	0.236737	-0.000222485	0.00018804	0.236737	-0.000222485	0.00018804	0.945132763624469
150	cg00007981	7	0.821637	-3.95859e-05	0.000175594	0.575866	-0.000119192	0.000213058	0.993625988248129
151	cg00008036	7	0.887094	-6.65518e-05	0.000468734	0.887094	-6.65518e-05	0.000468734	0.996323386769121
152	cg00008188	6	0.390774	-0.00022416	0.000261194	0.390774	-0.00022416	0.000261194	0.964957446259199
153	cg00008345	7	0.657801	0.000236245	0.000533344	0.657801	0.000236245	0.000533344	0.985717911728207
154	cg00008387	7	0.704519	-0.000106711	0.00028139	0.704519	-0.000106711	0.00028139	0.987477989185616
155	cg00008446	6	0.600108	-0.000386524	0.000737296	0.600108	-0.000386524	0.000737296	0.981875250756721
156	cg00008452	7	0.995106	8.64357e-06	0.00140926	0.926045	-0.000182691	0.00196818	0.999779294669171
157	cg00008488	7	0.254664	-0.000526478	0.000462191	0.510078	-0.000430869	0.000654104	0.948276606135395
158	cg00008544	6	0.0400045	0.00286794	0.00139647	0.0400045	0.00286794	0.00139647	0.871785363727479
159	cg00008564	7	0.166661	0.000636588	0.000460291	0.300906	0.000555767	0.000537236	0.929231187745555
160	cg00008612	7	0.688944	0.000447997	0.00111918	0.846255	0.000384865	0.00198487	0.987212540490514
161	cg00008621	7	0.714845	0.000166872	0.000456736	0.714845	0.000166872	0.000456736	0.987879533645932
162	cg00008629	7	0.924451	0.00019863	0.00209462	0.681626	0.00135252	0.00329686	0.997712168623853
163	cg00008647	7	0.37965	0.000428186	0.000487383	0.771505	0.000229436	0.00079005	0.963695161246453
164	cg00008665	7	0.092315	0.00127807	0.000759261	0.396869	0.000927948	0.00109528	0.905433802676124
165	cg00008671	7	0.643459	0.000667	0.00144102	0.643459	0.000667	0.00144102	0.984456684734142
166	cg00008695	7	0.136226	0.000794739	0.000533384	0.136226	0.000794739	0.000533384	0.922642315400472
167	cg00008737	7	0.734725	-0.000188297	0.0005557	0.734725	-0.000188297	0.0005557	0.989217346699646
168	cg00008800	5	0.58347	0.00118228	0.00215617	0.669389	0.00177294	0.0041522	0.980526777868358
169	cg00008810	6	0.0266121	0.00077687	0.000350389	0.1161	0.000717251	0.000456453	0.854462639184319
170	cg00008839	6	0.463427	7.54891e-05	0.000102956	0.851633	3.07433e-05	0.000164371	0.971001473850921
171	cg00008971	7	0.206069	0.000691558	0.000546925	0.206069	0.000691558	0.000546925	0.938653025252904
172	cg00009001	6	0.338904	0.00155671	0.0016278	0.925674	0.000290171	0.00311047	0.959242807527841
173	cg00009053	7	0.307949	-0.00151163	0.00148267	0.307949	-0.00151163	0.00148267	0.95464175170094
174	cg00009088	7	0.625339	0.000843502	0.00172743	0.594787	0.00100987	0.00189856	0.982860501189273
175	cg00009214	7	0.398292	0.000325136	0.000384924	0.398292	0.000325136	0.000384924	0.965689087594492
176	cg00009292	7	0.960574	-2.74039e-05	0.00055436	0.960574	-2.74039e-05	0.00055436	0.999006582593311
177	cg00009293	7	0.0337362	0.00155051	0.000730264	0.0345139	0.0015497	0.000733058	0.866572517887324
178	cg00009349	7	0.654094	-0.000391903	0.000874622	0.654094	-0.000391903	0.000874622	0.985559909460641
179	cg00009364	7	0.524532	-7.77672e-05	0.000122203	0.388186	-0.000175934	0.000203884	0.976173999500441
180	cg00009407	7	0.367999	-0.000220151	0.00024455	0.367999	-0.000220151	0.00024455	0.962052012159753
181	cg00009412	7	0.947351	1.68679e-05	0.000255447	0.947351	1.68679e-05	0.000255447	0.998503026222271
182	cg00009421	7	0.410059	0.00057307	0.000695651	0.410059	0.00057307	0.000695651	0.967180047441409
183	cg00009436	7	0.351912	-0.00116263	0.00124894	0.351912	-0.00116263	0.00124894	0.960231669217038
184	cg00009553	7	0.05209	0.00205672	0.00105886	0.05209	0.00205672	0.00105886	0.882910512892892
185	cg00009750	7	0.83154	0.000102521	0.000481936	0.83154	0.000102521	0.000481936	0.993972719242323
186	cg00009834	5	0.114197	0.00130704	0.000827447	0.114197	0.00130704	0.000827447	0.91387454144227
187	cg00009871	7	0.17844	0.000718123	0.000533693	0.17844	0.000718123	0.000533693	0.930881168087175
188	cg00009944	7	0.938173	3.84399e-05	0.000495573	0.938173	3.84399e-05	0.000495573	0.998074668453206
189	cg00009970	6	0.0294437	-0.000582606	0.000267558	0.10462	-0.000561949	0.000346272	0.859426739851714
190	cg00010046	7	0.952237	1.94274e-05	0.000324341	0.723735	-0.00013688	0.000387245	0.998731110686101
191	cg00010078	7	0.848648	0.000250973	0.00131508	0.848648	0.000250973	0.00131508	0.99422213609437
192	cg00010168	7	0.0653969	-0.00102838	0.000558134	0.280071	-0.000832365	0.000770595	0.889207468584759
193	cg00010266	7	0.201118	0.000484447	0.000378956	0.201118	0.000484447	0.000378956	0.938184141076199
194	cg00010445	7	0.479909	-0.000362338	0.000512901	0.877959	-0.000111545	0.000726411	0.972143196834018
195	cg00010654	6	0.739462	0.000456861	0.00137375	0.936906	-0.000157175	0.00198556	0.989580222791518
196	cg00010672	7	0.631026	-0.000994019	0.00206965	0.870922	-0.000670612	0.00412714	0.983041321196858
197	cg00010742	7	0.758645	0.000480495	0.0015638	0.758645	0.000480495	0.0015638	0.990445012581893
198	cg00010789	7	0.790374	0.000175382	0.000659765	0.805323	0.00016643	0.000675268	0.992178338368019
199	cg00010853	6	0.238672	-0.00201842	0.00171297	0.238672	-0.00201842	0.00171297	0.945287610775199
200	cg00010890	6	0.603616	-0.000391797	0.000754605	0.603616	-0.000391797	0.000754605	0.98206940439349
201	cg00010932	6	0.673156	-0.00059927	0.00142067	0.956884	-0.000105377	0.0019491	0.986376508008675
202	cg00010946	7	0.394356	0.00124722	0.00146431	0.394356	0.00124722	0.00146431	0.965185332604041
203	cg00010947	7	0.499678	-0.00041664	0.000617248	0.455903	-0.000793917	0.00106479	0.973692500814833
204	cg00010954	7	0.784124	-0.000623222	0.00227496	0.784124	-0.000623222	0.00227496	0.991669199674013
205	cg00010992	7	0.210489	0.000432239	0.000345178	0.210489	0.000432239	0.000345178	0.939852224996715
206	cg00011122	7	0.510238	0.000512354	0.000778101	0.546149	0.000512741	0.000849555	0.974531034194525
207	cg00011203	7	0.46992	0.000540837	0.00074845	0.46992	0.000540837	0.00074845	0.971211009092447
208	cg00011225	7	0.202499	-0.000437927	0.000343616	0.247298	-0.0005755	0.000497434	0.938226425634057
209	cg00011239	7	0.319887	-0.00105307	0.00105869	0.337137	-0.00103476	0.00107805	0.956347466289602
210	cg00011247	7	0.6069	-6.30163e-05	0.00012248	0.6069	-6.30163e-05	0.00012248	0.982391931288561
211	cg00011284	7	0.0502999	-0.000613669	0.000313511	0.315486	-0.000521852	0.000519888	0.881450314733781
212	cg00011350	7	0.0424996	0.00127102	0.00062655	0.0424996	0.00127102	0.00062655	0.875474169485644
213	cg00011459	7	0.542594	0.000285549	0.000468963	0.542594	0.000285549	0.000468963	0.977292243200142
214	cg00011460	6	0.00389218	0.000810474	0.000280755	0.00389218	0.000810474	0.000280755	0.768433787557173
215	cg00011482	7	0.404219	-0.000478169	0.000573269	0.404219	-0.000478169	0.000573269	0.966549281448626
216	cg00011513	6	0.164298	0.00170592	0.00122661	0.164298	0.00170592	0.00122661	0.928127080093157
217	cg00011578	7	0.736701	-0.000107638	0.000320137	0.736701	-0.000107638	0.000320137	0.989413812672156
218	cg00011616	7	0.383413	0.000377397	0.000432981	0.580561	0.000406986	0.00073654	0.9640256895615
219	cg00011717	7	0.124076	0.000618005	0.000401852	0.461591	0.000400075	0.000543411	0.918579555965834
220	cg00011740	6	0.980628	6.46433e-06	0.000266226	0.980628	6.46433e-06	0.000266226	0.999682856612063
221	cg00011754	7	0.0726059	0.000828308	0.000461376	0.0726059	0.000828308	0.000461376	0.892936617899174
222	cg00011856	6	0.187279	0.00317003	0.00240396	0.569295	0.00209154	0.00367523	0.932955595891159
223	cg00011861	7	0.276738	0.00125682	0.00115551	0.289029	0.00139601	0.00131667	0.951640745390342
224	cg00012126	7	0.227482	-0.000316923	0.000262599	0.227482	-0.000316923	0.000262599	0.942489027815953
225	cg00012148	7	0.659265	-0.000771956	0.00175076	0.659265	-0.000771956	0.00175076	0.985869990183133
226	cg00012199	7	0.139058	0.000397481	0.000268694	0.318698	0.000368658	0.000369716	0.923173663454195
227	cg00012203	7	0.732303	7.97076e-05	0.00023302	0.719035	9.07327e-05	0.000252211	0.989022660968619
228	cg00012238	7	0.504662	-0.00128517	0.00192629	0.565106	-0.00233935	0.0040665	0.974079769699716
229	cg00012317	6	0.969083	6.33268e-05	0.00163389	0.969083	6.33268e-05	0.00163389	0.999321333891327
230	cg00012362	5	0.378766	-0.00411748	0.00467805	0.378766	-0.00411748	0.00467805	0.963638120132271
231	cg00012386	6	0.751724	8.09192e-05	0.000255776	0.821573	8.43372e-05	0.000373964	0.989956760365506
232	cg00012397	7	0.435433	0.000131746	0.00016892	0.435433	0.000131746	0.00016892	0.96915107127298
233	cg00012469	7	0.0741911	-0.000691636	0.000387377	0.0741911	-0.000691636	0.000387377	0.894686893217931
234	cg00012529	7	0.132146	0.000730693	0.000485287	0.158357	0.000736302	0.00052197	0.920927751198548
235	cg00012576	7	0.173473	0.00120755	0.000887167	0.244277	0.00121681	0.00104505	0.930295792697739
236	cg00012638	6	0.516993	-0.00165554	0.0025549	0.516993	-0.00165554	0.0025549	0.97533909589608
237	cg00012692	7	0.7561	0.000202568	0.000652169	0.7561	0.000202568	0.000652169	0.990317205187417
238	cg00012701	6	0.147145	0.000624717	0.000430931	0.277196	0.00074366	0.000684367	0.92505564299681
239	cg00012762	7	0.0362526	-0.0003895	0.000186	0.0362526	-0.0003895	0.000186	0.8685093843436
240	cg00012792	6	0.52268	-0.000180568	0.000282481	0.606469	-0.00017986	0.000349161	0.976000912165932
241	cg00012920	7	0.0832338	0.000675638	0.000390041	0.284831	0.000633672	0.000592477	0.900790449847303
242	cg00012960	7	0.987586	2.45937e-06	0.000158062	0.987586	2.45937e-06	0.000158062	0.999682856612063
243	cg00012992	7	0.369672	0.000222719	0.000248269	0.446815	0.000351941	0.000462633	0.962246102672462
244	cg00013006	7	0.0428929	-0.00085919	0.000424343	0.0761184	-0.000917654	0.000517377	0.875474169485644
245	cg00013015	7	0.0361523	0.00104123	0.000496957	0.0997414	0.00138841	0.000843452	0.8685093843436
246	cg00013301	7	0.603942	-0.000275151	0.000530421	0.593186	-0.000306869	0.00057442	0.98206940439349
247	cg00013349	6	0.150331	0.00252149	0.00175303	0.150331	0.00252149	0.00175303	0.925862661197482
248	cg00013369	6	0.392509	0.000506652	0.000592523	0.392509	0.000506652	0.000592523	0.964957446259199
249	cg00013374	7	0.00722557	0.00128348	0.000477794	0.00722557	0.00128348	0.000477794	0.78073735259675
250	cg00013409	6	0.270194	-0.000466473	0.00042306	0.725159	0.000283688	0.000806911	0.951206418344692
251	cg00013410	7	0.452358	-0.000256401	0.00034119	0.549012	-0.000307177	0.00051261	0.970310818974995
252	cg00013441	7	0.953028	4.46704e-05	0.000758349	0.953028	4.46704e-05	0.000758349	0.998806062800517
253	cg00013451	7	0.0686227	0.00249911	0.00137246	0.0686227	0.00249911	0.00137246	0.891248046530526
254	cg00013475	7	0.19034	0.000255315	0.00019496	0.19034	0.000255315	0.00019496	0.933806485143731
255	cg00013569	7	0.325756	0.000278623	0.000283529	0.325756	0.000278623	0.000283529	0.957127643228727
256	cg00013660	7	0.65963	0.000320729	0.000728228	0.65963	0.000320729	0.000728228	0.985895459535002
257	cg00013733	7	0.695995	0.000175484	0.000449117	0.695995	0.000175484	0.000449117	0.987283336368612
258	cg00013804	7	0.771841	0.000161391	0.000556581	0.771841	0.000161391	0.000556581	0.991094845203276
259	cg00013809	7	0.16141	0.000611148	0.000436427	0.187553	0.000850595	0.00064544	0.927012802018682
260	cg00013899	6	0.773168	0.000159811	0.00055445	0.773168	0.000159811	0.00055445	0.991166372881594
261	cg00014085	7	0.198598	-0.000373234	0.000290329	0.198598	-0.000373234	0.000290329	0.937280270488515
262	cg00014104	7	0.252919	-0.00122463	0.00107115	0.308583	-0.00122914	0.00120717	0.947778320954417
263	cg00014112	7	0.616769	0.000174457	0.000348611	0.616769	0.000174457	0.000348611	0.982860501189273
264	cg00014203	7	0.943352	0.000122772	0.00172778	0.967604	-8.1142e-05	0.00199793	0.998324372290754
265	cg00014260	7	0.00479572	0.00241313	0.000855585	0.00479572	0.00241313	0.000855585	0.77260609031155
266	cg00014272	7	0.742331	7.7528e-05	0.000235814	0.742331	7.7528e-05	0.000235814	0.989614803499032
267	cg00014285	7	0.651644	7.11429e-05	0.000157577	0.651644	7.11429e-05	0.000157577	0.985510726875389
268	cg00014289	7	0.750535	0.000342604	0.0010776	0.889879	-0.000203893	0.0014726	0.989893228334497
269	cg00014301	7	0.570752	-0.000274926	0.000484925	0.570752	-0.000274926	0.000484925	0.979805418272535
270	cg00014445	6	0.492818	0.000492244	0.000717731	0.492818	0.000492244	0.000717731	0.973319299590033
271	cg00014484	7	0.209757	0.000730169	0.000582164	0.217518	0.00105685	0.000857027	0.939551631839452
272	cg00014638	6	0.282066	0.00353315	0.00328454	0.641109	0.00226908	0.00486772	0.952192842360475
273	cg00014665	7	0.345939	0.000337747	0.000358354	0.345939	0.000337747	0.000358354	0.959987119583
274	cg00014667	7	0.96958	-2.72775e-05	0.000715281	0.96958	-2.72775e-05	0.000715281	0.999380116822628
275	cg00014752	6	0.405084	0.000251194	0.000301707	0.618659	0.000211438	0.000424786	0.966549281448626
276	cg00014754	6	0.895846	0.000129992	0.000992986	0.895846	0.000129992	0.000992986	0.996757976514019
277	cg00014786	7	0.944388	9.05426e-05	0.00129799	0.944388	9.05426e-05	0.00129799	0.998375278963141
278	cg00014837	7	0.803269	-0.000132409	0.000531511	0.661605	-0.00027487	0.000627991	0.992477632073778
279	cg00014986	7	0.694722	0.000112107	0.000285655	0.768337	9.70152e-05	0.000329367	0.987283336368612
280	cg00014996	7	0.302787	-0.000227715	0.00022098	0.420915	-0.000206531	0.000256613	0.953976960957352
281	cg00014998	7	0.724046	-0.00062239	0.00176286	0.423658	-0.00241353	0.00301657	0.988412907807256
282	cg00015024	7	0.0857392	0.000621815	0.000361875	0.0857392	0.000621815	0.000361875	0.902320211751125
283	cg00015058	7	0.543669	0.000245802	0.000404762	0.481474	0.000397021	0.000564004	0.977409507937369
284	cg00015121	7	0.0870244	0.00159876	0.000934231	0.0870244	0.00159876	0.000934231	0.903056663342892
285	cg00015319	6	0.607176	-0.000868765	0.00168985	0.607176	-0.000868765	0.00168985	0.98247131172415
286	cg00015340	6	0.971635	-3.09705e-05	0.000871002	0.91629	-0.00010709	0.00101886	0.999518249970387
287	cg00015373	7	0.10826	0.00162017	0.00100878	0.113961	0.00161066	0.001019	0.909851749925162
288	cg00015530	6	0.147159	-0.000969202	0.000668581	0.210859	-0.0010036	0.000802106	0.92505564299681
289	cg00015639	7	0.11901	0.000897393	0.000575643	0.279046	0.000866574	0.000800556	0.915815460469614
290	cg00015699	7	0.454097	0.000304656	0.000406966	0.454097	0.000304656	0.000406966	0.970310818974995
291	cg00015770	7	0.93759	6.53581e-05	0.00083472	0.928304	8.10226e-05	0.000900464	0.998074668453206
292	cg00015930	7	0.404547	0.000171682	0.00020597	0.404547	0.000171682	0.00020597	0.966549281448626
293	cg00016127	7	0.177504	0.000783257	0.000580844	0.177504	0.000783257	0.000580844	0.930607967848795
294	cg00016156	7	0.65014	-0.000101708	0.000224239	0.65014	-0.000101708	0.000224239	0.98535911959647
295	cg00016255	7	0.417955	0.00092604	0.0011433	0.526153	0.00109771	0.0017317	0.96805407496385
296	cg00016324	7	0.0134473	0.0020071	0.000812035	0.0327095	0.00195108	0.000913583	0.808846076089785
297	cg00016360	7	0.861271	7.71633e-05	0.000441548	0.849355	0.000136278	0.000717472	0.994771323028691
298	cg00016481	6	0.819331	-8.80796e-05	0.000385628	0.819331	-8.80796e-05	0.000385628	0.993428157717385
299	cg00016593	6	0.0356704	0.00133236	0.000634256	0.0356704	0.00133236	0.000634256	0.868394785588099
300	cg00016618	6	0.308071	0.000409673	0.000401925	0.365644	0.00045508	0.000503039	0.95464175170094
301	cg00016718	7	0.789577	0.000302082	0.00113199	0.802545	0.000287748	0.00115074	0.992178338368019
302	cg00016783	7	0.464734	0.000341698	0.000467392	0.520531	0.000367033	0.000571232	0.971010021045412
303	cg00016814	6	0.340627	-0.00212978	0.00223499	0.340627	-0.00212978	0.00223499	0.959404891015097
304	cg00016841	7	0.386411	-0.000218192	0.000251911	0.386411	-0.000218192	0.000251911	0.964452984771574
305	cg00016996	6	0.402054	0.000305915	0.000365072	0.600544	0.000371554	0.000709589	0.966501445584864
306	cg00017002	7	0.819498	7.84516e-05	0.000343799	0.819498	7.84516e-05	0.000343799	0.993428157717385
307	cg00017059	5	0.181524	-0.0025571	0.00191389	0.228578	-0.0037636	0.00312584	0.931987976037956
308	cg00017062	6	0.760076	-0.000400209	0.00131052	0.760076	-0.000400209	0.00131052	0.990445012581893
309	cg00017121	7	0.0290786	0.000977576	0.000447932	0.0290786	0.000977576	0.000447932	0.857693698353777
310	cg00017188	7	0.905175	-4.71313e-05	0.00039564	0.905175	-4.71313e-05	0.00039564	0.99713701273472
311	cg00017271	7	0.153508	0.000462147	0.000323802	0.180609	0.000519895	0.000388305	0.92680418760732
312	cg00017362	7	0.6262	-0.000227884	0.000467855	0.690371	-0.000214413	0.000538252	0.982860501189273
313	cg00017363	7	0.209375	0.000473013	0.000376817	0.843915	0.000138551	0.000703705	0.939363584494827
314	cg00017441	7	0.713545	-3.32167e-05	9.04843e-05	0.713545	-3.32167e-05	9.04843e-05	0.987819606595834
315	cg00017461	7	0.802517	6.20791e-05	0.000248226	0.789782	6.75863e-05	0.000253518	0.992419009213386
316	cg00017475	7	0.00677613	0.00143895	0.00053144	0.0189436	0.00148474	0.000632708	0.78073735259675
317	cg00017489	7	0.488382	0.00117743	0.00169932	0.826642	0.000499017	0.0022785	0.973185380703892
318	cg00017546	6	0.890593	-0.000102303	0.00074373	0.890593	-0.000102303	0.00074373	0.996470212354456
319	cg00017826	7	0.880489	0.000125357	0.000833774	0.880489	0.000125357	0.000833774	0.995963396332758
320	cg00017842	7	0.713924	0.000362958	0.00099009	0.714167	0.000369073	0.00100767	0.987872643460444
321	cg00017931	7	0.0355172	-0.00374873	0.00178306	0.0355172	-0.00374873	0.00178306	0.868394785588099
322	cg00017970	6	0.560693	0.00173479	0.0029817	0.561657	0.0018965	0.00326767	0.978983063953238
323	cg00018010	7	0.461172	0.000387229	0.00052547	0.461172	0.000387229	0.00052547	0.970894497777675
324	cg00018024	7	0.325915	-0.000188402	0.000191782	0.558498	-0.000170959	0.000292201	0.957127643228727
325	cg00018044	7	0.557799	0.000607161	0.00103591	0.556744	0.000631528	0.0010746	0.978619798194003
326	cg00018103	6	0.492255	-0.000254018	0.000369897	0.492255	-0.000254018	0.000369897	0.973235079673457
327	cg00018128	7	0.668248	-0.000231433	0.000540034	0.702938	0.000337	0.000883684	0.985984640747845
328	cg00018181	7	0.125144	0.00389211	0.002538	0.125144	0.00389211	0.002538	0.919177672864986
329	cg00018184	5	0.671256	0.000584776	0.00137781	0.671256	0.000584776	0.00137781	0.98617083081683
330	cg00018198	6	0.33496	-0.000430801	0.00044681	0.33496	-0.000430801	0.00044681	0.958359821747999
331	cg00018229	6	0.432682	-0.000382167	0.000487079	0.432682	-0.000382167	0.000487079	0.969133556969453
332	cg00018524	7	0.566192	0.000310813	0.000541798	0.483689	0.00047669	0.000680615	0.979570395172309
333	cg00018539	7	0.50121	0.000316299	0.000470272	0.584371	0.000292096	0.000533985	0.974013539976343
334	cg00018557	7	0.224396	-0.000377527	0.000310742	0.233245	-0.000415763	0.000348782	0.94178962379148
335	cg00018606	6	0.723188	-0.000213045	0.00060148	0.723188	-0.000213045	0.00060148	0.988412907807256
336	cg00018696	7	0.8334	-0.000229532	0.00109122	0.804821	-0.000379048	0.0015339	0.994014664921415
337	cg00018739	7	0.808588	0.000136839	0.000564874	0.891918	-0.000130592	0.000961094	0.992657691206049
338	cg00018845	7	0.151957	-0.000426512	0.000297708	0.151957	-0.000426512	0.000297708	0.926377094896612
339	cg00018896	7	0.450702	-0.000601032	0.000796865	0.450702	-0.000601032	0.000796865	0.970184625139345
340	cg00019076	6	0.0319836	0.000762012	0.000355314	0.0838648	0.000820656	0.000474727	0.862325652509595
341	cg00019082	7	0.996652	-1.35207e-06	0.000322192	0.996652	-1.35207e-06	0.000322192	0.999816163788433
342	cg00019093	7	0.0893996	0.000459097	0.000270284	0.0893996	0.000459097	0.000270284	0.904027659682329
343	cg00019118	7	0.372125	0.000845518	0.000947359	0.372125	0.000845518	0.000947359	0.962246102672462
344	cg00019275	7	0.890543	-0.000127043	0.000923158	0.890543	-0.000127043	0.000923158	0.996470212354456
345	cg00019301	7	0.980538	-8.19604e-06	0.000335983	0.980538	-8.19604e-06	0.000335983	0.999682856612063
346	cg00019308	6	0.667632	0.00019495	0.000454005	0.667632	0.00019495	0.000454005	0.985984640747845
347	cg00019366	6	0.612735	0.000248719	0.00049137	0.908059	-8.23699e-05	0.000713237	0.982768340075559
348	cg00019377	7	0.821511	6.47099e-05	0.000286832	0.821511	6.47099e-05	0.000286832	0.993614929482545
349	cg00019458	6	0.110465	0.000764452	0.000478949	0.110465	0.000764452	0.000478949	0.911530002262239
350	cg00019463	7	0.48492	-0.000965166	0.00138195	0.714367	-0.000680807	0.00186014	0.972663857309414
351	cg00019495	6	0.692519	-0.00152168	0.00384808	0.460018	-0.0040838	0.00552748	0.987276977287734
352	cg00019511	7	0.285672	0.000633857	0.000593685	0.285672	0.000633857	0.000593685	0.952889424827674
353	cg00019576	7	0.641747	-0.000120543	0.000259089	0.785966	-8.89067e-05	0.000327402	0.984239544953743
354	cg00019654	7	0.466825	-0.00126245	0.00173496	0.466825	-0.00126245	0.00173496	0.971101224057367
355	cg00019678	7	0.083573	-0.00101677	0.000587619	0.083573	-0.00101677	0.000587619	0.900845617409229
356	cg00019809	7	0.899871	1.44126e-05	0.000114546	0.899781	1.44337e-05	0.000114609	0.996843308470191
357	cg00019826	7	0.575867	0.000509465	0.000910683	0.575867	0.000509465	0.000910683	0.979811089379914
358	cg00019838	7	0.588237	-0.000661983	0.00122274	0.643989	-0.00086172	0.00186468	0.980720686398647
359	cg00019841	7	0.216256	0.00135872	0.0010988	0.216256	0.00135872	0.0010988	0.939857971804802
360	cg00019877	7	0.885762	6.78762e-05	0.00047245	0.885762	6.78762e-05	0.00047245	0.996195371299052
361	cg00019997	7	0.82017	-0.000544798	0.00239654	0.82017	-0.000544798	0.00239654	0.993534382759067
362	cg00020052	6	0.476416	0.000185511	0.00026052	0.834033	9.84096e-05	0.000469665	0.971693780323488
363	cg00020175	7	0.908976	-5.47294e-05	0.000478694	0.992236	-4.99211e-06	0.000513039	0.997292407565237
364	cg00020191	7	0.573048	0.000658625	0.00116867	0.553799	0.000878308	0.00148344	0.979811089379914
365	cg00020348	7	0.00574056	0.0020489	0.000741753	0.00574056	0.0020489	0.000741753	0.776829403776479
366	cg00020390	7	0.537509	0.000362368	0.000587702	0.537509	0.000362368	0.000587702	0.977270515954166
367	cg00020405	7	0.31696	0.00153855	0.00153744	0.31696	0.00153855	0.00153744	0.955998008766126
368	cg00020419	7	0.588883	0.000349102	0.00064594	0.588883	0.000349102	0.00064594	0.980832460563445
369	cg00020446	7	0.571403	0.000373312	0.000659578	0.571403	0.000373312	0.000659578	0.979811089379914
370	cg00020474	6	0.465446	-0.000495408	0.000678727	0.465446	-0.000495408	0.000678727	0.971010021045412
371	cg00020533	6	0.643199	0.000255647	0.000551879	0.643199	0.000255647	0.000551879	0.984456684734142
372	cg00020622	7	0.737418	-6.0916e-05	0.00018169	0.489692	-0.000178844	0.000258895	0.989472182495632
373	cg00020720	6	0.141371	-0.000431648	0.000293498	0.141371	-0.000431648	0.000293498	0.924118567840539
374	cg00020794	7	0.427368	0.000576991	0.00072696	0.378729	0.000701952	0.000797456	0.968622118182213
375	cg00020799	7	0.30421	0.000667866	0.000650025	0.430405	0.000596363	0.000756327	0.953976960957352
376	cg00020991	7	0.858048	0.000117106	0.000654741	0.858048	0.000117106	0.000654741	0.994759618701292
377	cg00021028	7	0.174231	-0.00060176	0.000442883	0.174231	-0.00060176	0.000442883	0.930295792697739
378	cg00021030	7	0.371491	-0.00052367	0.000585968	0.385005	-0.0005287	0.000608603	0.962246102672462
379	cg00021108	7	0.636842	0.000159619	0.000338091	0.656665	0.000263611	0.000593021	0.983701562765723
380	cg00021123	7	0.753841	0.000157525	0.000502346	0.753841	0.000157525	0.000502346	0.990107284546345
381	cg00021128	6	0.0620985	-0.00033172	0.00017781	0.189036	-0.000340521	0.000259259	0.889016704079534
382	cg00021152	7	0.277769	0.000668446	0.000615884	0.745036	0.000323536	0.000994909	0.951640745390342
383	cg00021166	7	0.251597	-0.000343531	0.00029964	0.251597	-0.000343531	0.00029964	0.947610740582289
384	cg00021237	7	0.745592	0.000368794	0.00113665	0.745592	0.000368794	0.00113665	0.989709415260676
385	cg00021242	6	0.137239	0.0011176	0.00075201	0.183849	0.00109827	0.000826388	0.923173663454195
386	cg00021256	7	0.304737	0.000420702	0.00040991	0.270188	0.000605548	0.000549186	0.953986816692246
387	cg00021275	7	0.999848	2.523e-07	0.00132598	0.999848	2.523e-07	0.00132598	0.999988647481935
388	cg00021325	7	0.728561	-0.000409403	0.0011797	0.707947	-0.00052591	0.00140387	0.988828558863148
389	cg00021476	7	0.611451	-0.00109475	0.00215501	0.695928	-0.00165322	0.00423011	0.982768340075559
390	cg00021513	7	0.650393	0.000323846	0.00071455	0.658726	0.000411579	0.000931864	0.985377251663275
391	cg00021527	7	0.215412	-0.000248524	0.000200614	0.215412	-0.000248524	0.000200614	0.939852224996715
392	cg00021539	7	0.381468	0.000192529	0.000219984	0.381468	0.000192529	0.000219984	0.963725108856446
393	cg00021540	7	0.739891	9.18934e-05	0.000276789	0.951007	-2.1674e-05	0.00035275	0.989580222791518
394	cg00021550	6	0.597955	-0.000313679	0.000594828	0.597955	-0.000313679	0.000594828	0.981875250756721
395	cg00021576	7	0.213444	0.000311777	0.000250595	0.339416	0.000362643	0.000379603	0.939852224996715
396	cg00021600	4	0.110449	0.00516843	0.003238	0.110449	0.00516843	0.003238	0.911530002262239
397	cg00021762	7	0.720474	-0.000211822	0.000591971	0.727131	-0.000208826	0.00059845	0.988321448606213
398	cg00021783	7	0.581018	0.000189611	0.000343561	0.669954	0.000179997	0.000422319	0.980186384117353
399	cg00021855	6	0.687341	-0.000713479	0.00177277	0.687341	-0.000713479	0.00177277	0.987212540490514
400	cg00021933	7	0.793435	-0.000136833	0.000522558	0.793435	-0.000136833	0.000522558	0.992306145064741
401	cg00021944	7	0.772034	0.000146034	0.00050406	0.797311	0.000136116	0.000529988	0.991094845203276
402	cg00021945	7	0.783792	4.20242e-05	0.00015316	0.783792	4.20242e-05	0.00015316	0.991636891062392
403	cg00021978	6	0.842333	-0.000285099	0.0014333	0.842333	-0.000285099	0.0014333	0.994155204774982
404	cg00022024	7	0.226864	0.00207533	0.00171731	0.226864	0.00207533	0.00171731	0.94232605819449
405	cg00022054	6	0.102939	0.00239261	0.00146717	0.218339	0.00230741	0.00187449	0.908372874295079
406	cg00022076	7	0.868588	0.000102991	0.000622483	0.868588	0.000102991	0.000622483	0.995221247825664
407	cg00022101	7	0.322309	-0.00103352	0.00104425	0.322309	-0.00103352	0.00104425	0.956643186810325
408	cg00022138	7	0.740387	-8.6475e-05	0.000260984	0.740387	-8.6475e-05	0.000260984	0.989580222791518
409	cg00022259	7	0.486932	0.000306623	0.000441059	0.486932	0.000306623	0.000441059	0.973012133147052
410	cg00022308	7	0.613531	0.000137688	0.000272628	0.613531	0.000137688	0.000272628	0.982782619289384
411	cg00022558	6	0.754948	-0.000121351	0.000388795	0.754948	-0.000121351	0.000388795	0.99021005525732
412	cg00022594	7	0.721025	-0.000237915	0.000666262	0.707876	-0.00027144	0.000724397	0.98832590363564
413	cg00022633	7	0.793647	0.000115289	0.000440744	0.793647	0.000115289	0.000440744	0.992306145064741
414	cg00022688	7	0.641362	-0.000101177	0.000217213	0.641362	-0.000101177	0.000217213	0.984239544953743
415	cg00022858	6	0.918427	-3.85861e-05	0.00037676	0.863318	-7.68134e-05	0.000446195	0.997373341814255
416	cg00022866	7	0.760395	-0.00039044	0.00128029	0.912897	-0.00017433	0.00159372	0.990445012581893
417	cg00022871	6	0.598318	0.000461095	0.00087524	0.598318	0.000461095	0.00087524	0.981875250756721
418	cg00022900	7	0.890736	0.000126199	0.000918657	0.890736	0.000126199	0.000918657	0.996470212354456
419	cg00022966	5	0.653451	0.000477981	0.00106461	0.936507	0.000123362	0.00154858	0.985559909460641
420	cg00022997	5	0.451524	-0.004517	0.00599966	0.479073	-0.00457393	0.00646223	0.970243490772603
421	cg00023001	7	0.914206	3.52556e-05	0.000327243	0.914206	3.52556e-05	0.000327243	0.99737122271078
422	cg00023024	6	0.86725	0.000207668	0.00124238	0.91541	-0.000201504	0.0018971	0.995197506441941
423	cg00023132	7	0.924165	1.67745e-05	0.000176224	0.924165	1.67745e-05	0.000176224	0.997686954180531
424	cg00023154	6	0.742787	-8.81259e-05	0.000268541	0.742787	-8.81259e-05	0.000268541	0.989614803499032
425	cg00023168	7	0.26516	-0.000458348	0.000411341	0.688857	-0.000256627	0.000640915	0.950113956153297
426	cg00023174	7	0.511593	0.000850263	0.00129542	0.636944	0.000731305	0.00154945	0.974811613813412
427	cg00023185	7	0.612949	7.45043e-05	0.00014728	0.619347	7.53584e-05	0.000151695	0.982782619289384
428	cg00023233	7	0.903208	-4.4508e-05	0.000365989	0.872893	-6.97388e-05	0.000435909	0.997104619317184
429	cg00023288	7	0.941466	2.452e-05	0.000333935	0.941466	2.452e-05	0.000333935	0.998308781543632
430	cg00023321	6	0.353716	0.00056215	0.000606154	0.737738	0.000316096	0.000943993	0.960231669217038
431	cg00023351	7	0.0424988	0.000722388	0.000356101	0.0424988	0.000722388	0.000356101	0.875474169485644
432	cg00023411	7	0.09569	0.00124692	0.0007484	0.179498	0.00116357	0.000866846	0.906860514401429
433	cg00023464	7	0.523733	0.000987665	0.00154903	0.523733	0.000987665	0.00154903	0.976090610819263
434	cg00023673	7	0.712623	0.000159112	0.000431976	0.712623	0.000159112	0.000431976	0.987766357415373
435	cg00023695	7	0.713498	-4.45873e-05	0.000121438	0.713498	-4.45873e-05	0.000121438	0.987819606595834
436	cg00023702	6	0.910959	-0.0001002	0.000896014	0.866203	-0.000160784	0.000954302	0.99737122271078
437	cg00023726	7	0.717816	0.000246787	0.000682903	0.972843	-3.1386e-05	0.000921955	0.988193304737356
438	cg00023808	7	0.602978	0.000467172	0.000898195	0.602978	0.000467172	0.000898195	0.98206940439349
439	cg00023919	7	0.254947	-0.00205257	0.00180301	0.254947	-0.00205257	0.00180301	0.948276606135395
440	cg00024046	7	0.0748377	0.000963412	0.0005408	0.0748377	0.000963412	0.0005408	0.895824399153432
441	cg00024086	7	0.105102	0.00059291	0.000365857	0.108069	0.000641437	0.000399168	0.90917123248788
442	cg00024192	6	0.401763	-0.000550053	0.000656014	0.401763	-0.000550053	0.000656014	0.966303141018031
443	cg00024198	6	0.84671	-9.88067e-05	0.000511111	0.84671	-9.88067e-05	0.000511111	0.994155204774982
444	cg00024280	7	0.720767	0.000162528	0.00045471	0.720767	0.000162528	0.00045471	0.988321448606213
445	cg00024382	5	0.593317	0.000194246	0.000363732	0.593317	0.000194246	0.000363732	0.98136531306197
446	cg00024396	7	0.393297	-0.000351574	0.000411847	0.393297	-0.000351574	0.000411847	0.964957446259199
447	cg00024404	7	0.0790327	-0.00193029	0.00109905	0.0790327	-0.00193029	0.00109905	0.898376148038242
448	cg00024443	7	0.163072	0.00157271	0.00112754	0.394237	0.0014646	0.00171909	0.927642313671127
449	cg00024471	7	0.185941	-0.00134647	0.00101798	0.259212	-0.00134821	0.00119495	0.932662293078562
450	cg00024472	7	0.412794	-8.30367e-05	0.00010139	0.412794	-8.30367e-05	0.00010139	0.967647891095912
451	cg00024494	7	0.972621	-2.0046e-05	0.000584078	0.991902	7.10954e-06	0.000700449	0.999536913447557
452	cg00024516	7	0.967677	-5.3988e-05	0.00133231	0.969296	-5.32924e-05	0.00138451	0.999231267820434
453	cg00024722	7	0.108452	-0.000430213	0.000268014	0.108452	-0.000430213	0.000268014	0.909958198371066
454	cg00024812	7	0.100115	-0.000352164	0.000214173	0.10468	-0.000366079	0.000225616	0.907487624040607
455	cg00024967	7	0.570281	-0.000454498	0.000800683	0.570281	-0.000454498	0.000800683	0.979805418272535
456	cg00024989	7	0.506474	-0.000862371	0.00129809	0.506474	-0.000862371	0.00129809	0.974079769699716
457	cg00025044	6	0.669922	0.000365577	0.000857648	0.669922	0.000365577	0.000857648	0.986031458699047
458	cg00025138	7	0.901628	1.87699e-05	0.000151854	0.901628	1.87699e-05	0.000151854	0.996905232395049
459	cg00025211	6	0.237833	-0.00127546	0.00108051	0.956329	0.000103528	0.00189052	0.945182268206833
460	cg00025331	7	0.893424	4.70779e-05	0.000351397	0.858469	0.000102657	0.00057568	0.996471820221833
461	cg00025347	7	0.862032	-0.000100988	0.0005811	0.857622	-0.000108274	0.000603524	0.994925025236733
462	cg00025357	6	0.855759	0.000542181	0.0029827	0.881108	0.000615824	0.00411742	0.994657821339112
463	cg00025405	7	0.208496	0.00120033	0.000954374	0.208496	0.00120033	0.000954374	0.939183992423868
464	cg00025436	7	0.803886	-6.35753e-05	0.000256021	0.959802	1.53775e-05	0.000305098	0.99249288199812
465	cg00025496	7	0.619657	0.000443801	0.000894154	0.688571	0.000383309	0.000956372	0.982860501189273
466	cg00025591	7	0.909985	2.73189e-05	0.000241636	0.909985	2.73189e-05	0.000241636	0.997358113942425
467	cg00025626	7	0.619802	-0.000289784	0.000584088	0.613761	-0.000437615	0.000867058	0.982860501189273
468	cg00025643	6	0.839065	0.000223973	0.00110283	0.845279	0.000326857	0.00167493	0.994076518067553
469	cg00025663	7	0.25877	0.000619858	0.000548886	0.25877	0.000619858	0.000548886	0.949291497489146
470	cg00025715	7	0.0427782	0.00109364	0.000539836	0.252388	0.000844873	0.000738159	0.875474169485644
471	cg00025795	7	0.233305	0.000722424	0.000606117	0.235706	0.000726661	0.000612808	0.944201353642031
472	cg00025823	6	0.871526	0.000199825	0.00123562	0.871526	0.000199825	0.00123562	0.995540452406086
473	cg00025972	6	0.842912	0.000187108	0.000944176	0.847483	0.000189155	0.000983491	0.994155204774982
474	cg00025981	7	0.0781805	-0.000332044	0.000188517	0.0781805	-0.000332044	0.000188517	0.898376148038242
475	cg00025991	7	0.776103	0.000276149	0.000970981	0.710374	0.000507916	0.00136774	0.991358599845209
476	cg00026030	7	0.236278	-0.000406816	0.000343496	0.236278	-0.000406816	0.000343496	0.945132763624469
477	cg00026033	6	0.922771	-9.69822e-05	0.0010004	0.922771	-9.69822e-05	0.0010004	0.997572516591429
478	cg00026075	6	0.563959	0.00037555	0.0006509	0.563959	0.00037555	0.0006509	0.979303081767535
479	cg00026119	7	0.157724	0.000375378	0.000265704	0.208452	0.00041038	0.00032626	0.927012802018682
480	cg00026141	7	0.134052	-0.00120971	0.000807379	0.254122	-0.0010885	0.000954494	0.922033703047885
481	cg00026222	7	0.306855	-0.000362503	0.000354754	0.306855	-0.000362503	0.000354754	0.95451422203079
482	cg00026230	7	0.961578	1.58693e-05	0.000329424	0.914407	-4.10877e-05	0.000382275	0.999006846362246
483	cg00026290	7	0.432892	-0.000697651	0.000889574	0.527261	-0.000908134	0.00143648	0.969133556969453
484	cg00026346	7	0.650175	0.000745578	0.00164398	0.650175	0.000745578	0.00164398	0.98535911959647
485	cg00026362	7	0.111322	-0.00195488	0.00122772	0.127246	-0.00195988	0.00128512	0.912305048523633
486	cg00026374	7	0.677816	0.000124486	0.000299644	0.677816	0.000124486	0.000299644	0.986674210543543
487	cg00026375	6	0.744333	-0.0001236	0.000379	0.744333	-0.0001236	0.000379	0.989647644389069
488	cg00026412	7	0.126926	0.00070384	0.00046113	0.126926	0.00070384	0.00046113	0.919661513087341
489	cg00026457	6	0.626496	0.00014698	0.000302016	0.626496	0.00014698	0.000302016	0.982860501189273
490	cg00026458	6	0.117781	0.000549266	0.000351159	0.0966776	0.000803763	0.000483851	0.915503119938624
491	cg00026474	7	0.0648833	-0.00308122	0.00166908	0.0698029	-0.00355253	0.00195928	0.889207468584759
492	cg00026546	6	0.986347	-1.57538e-05	0.00092063	0.986347	-1.57538e-05	0.00092063	0.999682856612063
493	cg00026553	7	0.677595	0.000395882	0.00095222	0.893512	0.000241636	0.00180512	0.986610804743272
494	cg00026603	7	0.219951	0.0011443	0.000932859	0.219951	0.0011443	0.000932859	0.940584153606265
495	cg00026703	7	0.163002	-0.00117744	0.000844018	0.163002	-0.00117744	0.000844018	0.927634937548766
496	cg00026803	6	0.561051	0.00112821	0.00194091	0.400873	0.00210874	0.00251022	0.979083314565448
497	cg00026853	7	0.455162	-9.46896e-05	0.000126787	0.455162	-9.46896e-05	0.000126787	0.970347543515742
498	cg00026857	7	0.76883	0.000227911	0.000775453	0.615354	-0.000647842	0.00128938	0.990864435096349
499	cg00026909	6	0.348477	0.00269889	0.00287866	0.348477	0.00269889	0.00287866	0.960231669217038
500	cg00026938	6	0.638239	0.000530973	0.00112934	0.638239	0.000530973	0.00112934	0.983921995012279
501	cg00026974	7	0.579499	-0.000341069	0.000615519	0.579499	-0.000341069	0.000615519	0.97995115814016
502	cg00027037	6	0.391381	-0.000117637	0.000137248	0.63005	-9.06875e-05	0.000188282	0.964957446259199
503	cg00027081	7	0.0735337	0.0028289	0.00158083	0.0977665	0.00321996	0.00194468	0.893878114191551
504	cg00027083	7	0.778096	3.55844e-05	0.000126275	0.778096	3.55844e-05	0.000126275	0.991393195187689
505	cg00027114	7	0.664541	-0.000229143	0.000528404	0.721355	-0.000253913	0.000711941	0.985984640747845
506	cg00027120	6	0.478416	-0.000748614	0.00105609	0.478416	-0.000748614	0.00105609	0.971930268061451
507	cg00027232	7	0.842423	-0.000207501	0.00104379	0.842423	-0.000207501	0.00104379	0.994155204774982
508	cg00027466	6	0.465806	0.00071774	0.000984122	0.465806	0.00071774	0.000984122	0.971010021045412
509	cg00027570	7	0.086158	0.00206073	0.00120088	0.086158	0.00206073	0.00120088	0.902884876699168
510	cg00027637	6	0.380109	0.00154886	0.00176469	0.577968	0.00192469	0.00345946	0.963695161246453
511	cg00027650	7	0.0987232	-0.00284191	0.00172125	0.0987232	-0.00284191	0.00172125	0.906860514401429
512	cg00027669	7	0.0783715	-0.00243388	0.00138272	0.380489	-0.00179488	0.00204663	0.898376148038242
513	cg00027674	7	0.702175	0.00018566	0.000485531	0.713314	0.000180647	0.000491677	0.987383616376136
514	cg00027729	7	0.727397	-0.000180839	0.000518774	0.727397	-0.000180839	0.000518774	0.988752605027425
515	cg00027995	7	0.748577	-0.000126381	0.000394304	0.880741	-6.87765e-05	0.000458419	0.98983217264358
516	cg00028013	7	0.430303	-0.00129186	0.00163802	0.430303	-0.00129186	0.00163802	0.968993905997857
517	cg00028034	7	0.127175	-0.00157505	0.00103259	0.426262	-0.00111961	0.00140725	0.919806107569958
518	cg00028056	6	0.821323	-0.000343748	0.00152206	0.821323	-0.000343748	0.00152206	0.993599503582042
519	cg00028135	7	0.805918	0.000141195	0.000574676	0.843513	0.000240963	0.00122067	0.992531363710323
520	cg00028184	6	0.886025	-0.000109135	0.000761392	0.886025	-0.000109135	0.000761392	0.996213634898857
521	cg00028211	7	0.893205	-0.000114719	0.000854521	0.942232	7.51944e-05	0.00103768	0.996471820221833
522	cg00028251	7	0.509945	-0.000825658	0.00125304	0.342256	-0.00183973	0.00193714	0.974489434092969
523	cg00028299	7	0.89187	-0.000199094	0.00146459	0.89187	-0.000199094	0.00146459	0.996470212354456
524	cg00028308	7	0.91631	0.000188835	0.001797	0.91631	0.000188835	0.001797	0.99737122271078
525	cg00028318	7	0.961492	3.70184e-05	0.000766721	0.961492	3.70184e-05	0.000766721	0.999006582593311
526	cg00028336	7	0.577173	0.000223945	0.000401683	0.577173	0.000223945	0.000401683	0.979811089379914
527	cg00028338	7	0.684177	-0.000149914	0.000368546	0.99727	-1.60077e-06	0.000467841	0.987034208062398
528	cg00028429	7	0.414343	-0.00103623	0.00126946	0.414343	-0.00103623	0.00126946	0.967733961576859
529	cg00028431	7	0.748878	-0.000176586	0.000551627	0.569357	-0.00042963	0.000755063	0.98983217264358
530	cg00028455	7	0.19468	-0.000286744	0.000221107	0.19468	-0.000286744	0.000221107	0.935264585564947
531	cg00028487	7	0.275206	-0.000294572	0.000269964	0.275206	-0.000294572	0.000269964	0.951586889848403
532	cg00028515	7	0.714384	-0.000223851	0.000611659	0.714384	-0.000223851	0.000611659	0.987879533645932
533	cg00028598	7	0.370746	-0.000334103	0.000373268	0.847601	-0.000135334	0.000704201	0.962246102672462
534	cg00028636	7	0.608035	-0.00017845	0.000347936	0.608035	-0.00017845	0.000347936	0.982518809760074
535	cg00028678	7	0.600205	0.00102947	0.00196424	0.600205	0.00102947	0.00196424	0.981875250756721
536	cg00028749	7	0.784452	-6.91035e-05	0.000252644	0.784452	-6.91035e-05	0.000252644	0.991740085822745
537	cg00028757	6	0.26854	-0.000174446	0.000157666	0.765683	0.000110273	0.00037001	0.950698742372914
538	cg00028829	7	0.650623	0.000137868	0.000304413	0.650623	0.000137868	0.000304413	0.985377251663275
539	cg00028844	7	0.198282	0.00113413	0.000881589	0.19945	0.00113499	0.000884555	0.937144404770229
540	cg00028870	6	0.887627	-3.15484e-05	0.00022326	0.887627	-3.15484e-05	0.00022326	0.996323386769121
541	cg00028918	7	0.652234	-0.000269072	0.00059706	0.834538	-0.000177881	0.000851574	0.985559909460641
542	cg00028929	7	0.903506	-0.000155171	0.00127994	0.796053	-0.000419573	0.00162336	0.997133325604683
543	cg00028935	7	0.483671	0.000277491	0.000396184	0.483671	0.000277491	0.000396184	0.972356074156139
544	cg00029053	6	0.467975	0.00027751	0.000382362	0.467975	0.00027751	0.000382362	0.971101224057367
545	cg00029161	7	0.73371	-0.000186393	0.000547903	0.73371	-0.000186393	0.000547903	0.989178075867701
546	cg00029233	7	0.607811	0.000139413	0.000271654	0.607811	0.000139413	0.000271654	0.982518809760074
547	cg00029246	7	0.0967236	-0.0022586	0.00135983	0.0967236	-0.0022586	0.00135983	0.906860514401429
548	cg00029282	6	0.17402	0.000882496	0.000649181	0.300117	0.000856137	0.000826241	0.930295792697739
549	cg00029284	7	0.979625	-3.019e-05	0.00118213	0.982317	4.04913e-05	0.00182691	0.999682856612063
550	cg00029353	7	0.196883	0.000304832	0.000236216	0.196883	0.000304832	0.000236216	0.936590870299109
551	cg00029397	7	0.216416	-0.000372994	0.000301747	0.606245	-0.000225013	0.000436546	0.939941095075329
552	cg00029521	7	0.0968774	0.00150252	0.000905034	0.0968774	0.00150252	0.000905034	0.906860514401429
553	cg00029583	7	0.410137	0.000216005	0.000262253	0.410137	0.000216005	0.000262253	0.967180047441409
554	cg00029619	6	0.764706	8.97862e-05	0.00029998	0.386853	0.000408274	0.000471808	0.990684639614198
555	cg00029640	7	0.0400866	0.00120246	0.00058575	0.04336	0.00122554	0.000606633	0.871855660975755
556	cg00029678	7	0.555323	0.000260869	0.000442298	0.555323	0.000260869	0.000442298	0.978520922202899
557	cg00029821	7	0.622468	-0.000325089	0.000660273	0.430486	-0.000715572	0.000907671	0.982860501189273
558	cg00029822	7	0.12731	0.000227775	0.00014938	0.185915	0.000225415	0.000170413	0.919807463729646
559	cg00029825	7	0.973633	1.98133e-05	0.000599451	0.973633	1.98133e-05	0.000599451	0.999615807403737
560	cg00029831	7	0.793877	0.000103444	0.000395911	0.793877	0.000103444	0.000395911	0.992306145064741
561	cg00029973	7	0.839345	-8.24993e-05	0.000406939	0.781042	-0.000120583	0.000433812	0.994079529174828
562	cg00029979	7	0.743863	0.000158776	0.000485936	0.743863	0.000158776	0.000485936	0.989647644389069
563	cg00030005	7	0.793035	0.000227799	0.000868228	0.898787	0.000133836	0.00105222	0.992286000720392
564	cg00030047	6	0.630189	-0.000590444	0.00122636	0.630189	-0.000590444	0.00122636	0.983040162339661
565	cg00030291	7	0.159725	-0.000537422	0.000382235	0.159725	-0.000537422	0.000382235	0.927012802018682
566	cg00030296	7	0.661813	-0.000438794	0.00100316	0.772139	-0.000333201	0.00115064	0.985984640747845
567	cg00030420	7	0.159348	0.00187538	0.00133264	0.159348	0.00187538	0.00133264	0.927012802018682
568	cg00030422	7	0.218988	-0.000188464	0.000153319	0.218988	-0.000188464	0.000153319	0.940474749879348
569	cg00030423	7	0.796609	4.84002e-05	0.000187788	0.796758	4.83756e-05	0.000187834	0.992306145064741
570	cg00030427	7	0.519551	0.000578158	0.000897708	0.681352	0.000442277	0.0010771	0.975488643004544
571	cg00030432	7	0.154433	0.00159782	0.00112203	0.131346	0.00257103	0.00170401	0.92680418760732
572	cg00030501	6	0.034063	0.00119982	0.000566132	0.034063	0.00119982	0.000566132	0.866865511533921
573	cg00030508	6	0.465733	-0.000327291	0.000448689	0.793089	-0.000146565	0.000558763	0.971010021045412
574	cg00030523	7	0.445763	-0.000627863	0.000823431	0.664527	-0.000653911	0.00150785	0.96975902263237
575	cg00030604	6	0.0834216	0.00308095	0.0017797	0.0834216	0.00308095	0.0017797	0.900845617409229
576	cg00030627	7	0.232359	-0.000501881	0.000420229	0.232359	-0.000501881	0.000420229	0.943658056787952
577	cg00030682	7	0.457013	0.000638965	0.000859085	0.457013	0.000638965	0.000859085	0.970493270386416
578	cg00030774	7	0.987571	-1.19597e-05	0.000767726	0.987571	-1.19597e-05	0.000767726	0.999682856612063
579	cg00030807	7	0.243928	-0.00138019	0.00118448	0.243928	-0.00138019	0.00118448	0.946326041185846
580	cg00030816	6	0.906103	5.6155e-05	0.000476067	0.823455	0.000135047	0.000605309	0.997157018039168
581	cg00030909	7	0.810758	0.000236883	0.000989291	0.810758	0.000236883	0.000989291	0.992803591901138
582	cg00031013	7	0.508318	-0.000432097	0.000653248	0.508318	-0.000432097	0.000653248	0.97424939526823
583	cg00031063	7	0.33188	0.000484092	0.000498892	0.37278	0.000464521	0.000521185	0.957742497361592
584	cg00031105	6	0.172993	0.00095159	0.000698338	0.172738	0.0013658	0.00100171	0.930295792697739
585	cg00031162	7	0.0317563	-0.00229369	0.00106809	0.0456837	-0.00237855	0.00119028	0.861989315507386
586	cg00031187	7	0.468513	0.000423898	0.000584767	0.528975	0.000455179	0.000722998	0.971101224057367
587	cg00031256	7	0.101481	-0.000324681	0.000198252	0.341624	-0.000271239	0.000285226	0.907487624040607
588	cg00031277	7	0.440086	-0.000376538	0.000487714	0.340418	-0.000862934	0.00090517	0.969443376962025
589	cg00031340	7	0.847413	7.80271e-05	0.000405503	0.885898	8.44297e-05	0.000588372	0.994216475272272
590	cg00031346	7	0.189781	-0.00150647	0.0011489	0.189781	-0.00150647	0.0011489	0.93351926420332
591	cg00031402	6	0.319989	0.000929832	0.000934992	0.757853	0.000511108	0.00165782	0.9563684135586
592	cg00031456	7	0.525093	0.000100077	0.000157475	0.525093	0.000100077	0.000157475	0.976173999500441
593	cg00031476	7	0.0970192	0.00224366	0.00135202	0.262395	0.00257121	0.00229419	0.906860514401429
594	cg00031491	6	0.0680526	0.00102201	0.000560108	0.0680526	0.00102201	0.000560108	0.891248046530526
595	cg00031663	7	0.597987	-6.19653e-05	0.000117515	0.362072	-0.000195322	0.000214305	0.981875250756721
596	cg00031708	7	0.861486	0.000114826	0.000658093	0.938328	-6.71442e-05	0.000867819	0.994810045179922
597	cg00031722	7	0.481913	0.000537823	0.000764791	0.481913	0.000537823	0.000764791	0.972143196834018
598	cg00031759	6	0.473199	0.000206902	0.000288451	0.417671	0.000260536	0.000321464	0.971413344783135
599	cg00031779	7	0.361143	0.00053253	0.000583154	0.361143	0.00053253	0.000583154	0.961223509457093
600	cg00031896	7	0.833053	-0.000134378	0.000637502	0.923235	-8.56684e-05	0.000889053	0.994014664921415
601	cg00031967	6	0.37019	0.000115042	0.000128378	0.37019	0.000115042	0.000128378	0.962246102672462
602	cg00032036	6	0.094594	-0.00054748	0.000327509	0.094594	-0.00054748	0.000327509	0.906860514401429
603	cg00032192	7	0.382975	0.000346279	0.000396914	0.382975	0.000346279	0.000396914	0.963904035666961
604	cg00032205	6	0.382269	0.000658166	0.000753289	0.379627	0.000665484	0.000757451	0.963799961090409
605	cg00032227	7	0.484703	-8.57659e-05	0.00012274	0.484703	-8.57659e-05	0.00012274	0.972663857309414
606	cg00032308	7	0.857681	0.000158749	0.000885248	0.986845	-2.1739e-05	0.00131846	0.994758115579695
607	cg00032366	7	0.584317	0.00057342	0.00104813	0.584317	0.00057342	0.00104813	0.980601209861965
608	cg00032490	7	0.810063	-0.00031429	0.00130766	0.879159	-0.000269776	0.00177444	0.992763013515512
609	cg00032609	7	0.629685	-0.000867334	0.00179881	0.767514	-0.000869037	0.00293962	0.982990628113673
610	cg00032610	7	0.89339	-4.32704e-05	0.000322877	0.89339	-4.32704e-05	0.000322877	0.996471820221833
611	cg00032643	5	0.955079	-3.92803e-05	0.000697334	0.994643	9.78231e-06	0.00145701	0.998956862163712
612	cg00032664	7	0.0492399	0.000893023	0.000454116	0.0492399	0.000893023	0.000454116	0.881119167100117
613	cg00032701	6	0.185793	0.00110456	0.000834807	0.185793	0.00110456	0.000834807	0.932651976960872
614	cg00032756	7	0.475397	-0.000366761	0.000513869	0.379567	-0.000636599	0.000724483	0.971626470729769
615	cg00032789	7	0.917177	2.59938e-05	0.000249965	0.917177	2.59938e-05	0.000249965	0.99737122271078
616	cg00032805	7	0.254351	0.000342028	0.000300066	0.492973	0.000248626	0.000362646	0.948276606135395
617	cg00032852	7	0.392176	0.000620131	0.000724726	0.460885	0.000732601	0.000993505	0.964957446259199
618	cg00032879	6	0.72888	0.000283649	0.00081834	0.828606	-0.000252525	0.00116645	0.988894665474433
619	cg00032884	7	0.219697	0.00136262	0.00111023	0.219697	0.00136262	0.00111023	0.940584153606265
620	cg00032912	7	0.997955	1.45672e-06	0.000568378	0.997955	1.45672e-06	0.000568378	0.999913981294905
621	cg00032959	7	0.817037	-0.000139752	0.000604051	0.817037	-0.000139752	0.000604051	0.99325857700321
622	cg00033155	7	0.866323	-0.000182356	0.00108332	0.79028	-0.000376905	0.00141722	0.995148738294664
623	cg00033165	7	0.219622	0.000928447	0.000756352	0.219622	0.000928447	0.000756352	0.940571907195191
624	cg00033220	7	0.265429	0.00031026	0.000278597	0.326871	0.000365098	0.000372383	0.950113956153297
625	cg00033304	7	0.765333	0.00014123	0.000473156	0.765333	0.00014123	0.000473156	0.990684639614198
626	cg00033334	7	0.900811	5.88664e-05	0.000472302	0.700679	-0.000308633	0.000802885	0.99688557370356
627	cg00033371	7	0.602118	-6.22265e-05	0.000119355	0.662759	-5.42595e-05	0.000124418	0.981973918894504
628	cg00033457	7	0.0881882	0.00053287	0.000312527	0.31199	0.000527264	0.000521499	0.903397286812879
629	cg00033490	7	0.682995	0.000285668	0.000699515	0.922096	9.42868e-05	0.000964134	0.986948229240053
630	cg00033533	7	0.111271	0.000547988	0.000344104	0.327706	0.000476134	0.000486474	0.912305048523633
631	cg00033551	6	0.247391	0.000682237	0.000589808	0.247391	0.000682237	0.000589808	0.946346314323968
632	cg00033666	7	0.323739	-0.00100385	0.00101727	0.916891	-0.000169482	0.00162415	0.957025222801203
633	cg00033668	7	0.0671902	0.00029389	0.00016056	0.0671902	0.00029389	0.00016056	0.890887991269036
634	cg00033703	7	0.466224	0.00133061	0.00182617	0.531798	0.00122728	0.00196282	0.971081335035237
635	cg00033773	7	0.708493	-0.000179684	0.000480592	0.72534	-0.00021193	0.000603221	0.987575265422684
636	cg00033806	7	0.921948	-3.59981e-05	0.000367403	0.921071	-4.11579e-05	0.000415383	0.997572516591429
637	cg00033834	7	0.873054	0.000106716	0.000667891	0.972133	3.15628e-05	0.000903528	0.995606815052002
638	cg00033909	7	0.920685	0.000178553	0.00179322	0.920685	0.000178553	0.00179322	0.997459531929683
639	cg00034019	7	0.957148	-8.75445e-06	0.000162925	0.957148	-8.75445e-06	0.000162925	0.999006582593311
640	cg00034039	7	0.197575	-0.00043506	0.000337651	0.197575	-0.00043506	0.000337651	0.936875677835956
641	cg00034076	7	0.386578	0.000459415	0.0005306	0.545791	0.000435907	0.000721606	0.964452984771574
642	cg00034130	7	0.339442	-0.00034221	0.000358234	0.339442	-0.00034221	0.000358234	0.959388575073434
643	cg00034154	7	0.0195391	0.00525043	0.0022485	0.136031	0.00474876	0.00318551	0.836811488930538
644	cg00034376	7	0.41401	0.000246609	0.0003019	0.41401	0.000246609	0.0003019	0.967733961576859
645	cg00034416	7	0.206245	-0.000176036	0.000139274	0.206245	-0.000176036	0.000139274	0.938753869099623
646	cg00034555	7	0.710118	-7.75093e-05	0.000208528	0.375916	-0.000365306	0.000412567	0.987575265422684
647	cg00034574	7	0.426019	0.00054922	0.000689955	0.426019	0.00054922	0.000689955	0.968622118182213
648	cg00034604	7	0.57547	0.000496183	0.000886019	0.611632	0.000587458	0.00115699	0.979811089379914
649	cg00034611	7	0.0579564	0.00110345	0.000581977	0.0579564	0.00110345	0.000581977	0.886173960387324
650	cg00034650	7	0.773342	3.57105e-05	0.000123992	0.773342	3.57105e-05	0.000123992	0.991200185755446
651	cg00034755	7	0.242499	0.00186941	0.00159948	0.242499	0.00186941	0.00159948	0.946025387354061
652	cg00034769	7	0.110527	0.00170587	0.00106896	0.123217	0.00178517	0.00115814	0.911670254817696
653	cg00035000	6	0.12067	0.000849435	0.000547328	0.129277	0.0009133	0.00060206	0.916411056601416
654	cg00035074	7	0.555385	0.000282901	0.000479729	0.555385	0.000282901	0.000479729	0.978520922202899
655	cg00035220	7	0.363633	0.00102963	0.00113337	0.413451	0.000980823	0.00119929	0.961429106090815
656	cg00035237	7	0.489976	-8.7066e-05	0.000126119	0.489976	-8.7066e-05	0.000126119	0.973224507771683
657	cg00035249	7	0.568597	-9.61062e-05	0.000168572	0.568597	-9.61062e-05	0.000168572	0.979740775139078
658	cg00035268	7	0.506117	0.000282553	0.000424957	0.56249	0.000262825	0.000453814	0.974079769699716
659	cg00035316	7	0.542245	0.000256978	0.000421676	0.543477	0.000259111	0.000426475	0.977292243200142
660	cg00035326	6	0.343974	0.000529892	0.000559937	0.343974	0.000529892	0.000559937	0.959732656635625
661	cg00035347	7	0.934193	0.000226121	0.00273854	0.872998	0.000635127	0.00397325	0.997913185849988
662	cg00035453	7	0.329434	0.000900461	0.000923309	0.329434	0.000900461	0.000923309	0.957742497361592
663	cg00035623	7	0.938332	1.93716e-05	0.000250385	0.981713	6.61986e-06	0.000288809	0.998074668453206
664	cg00035630	7	0.626926	0.00025644	0.000527592	0.626926	0.00025644	0.000527592	0.982868535231433
665	cg00035673	6	0.454898	0.0003009	0.000402664	0.454898	0.0003009	0.000402664	0.970310818974995
666	cg00035812	7	0.811303	-6.06447e-05	0.000254014	0.811303	-6.06447e-05	0.000254014	0.992841954296872
667	cg00035847	5	0.363142	-0.00211335	0.00232391	0.363142	-0.00211335	0.00232391	0.961426702663119
668	cg00035889	7	0.66612	0.000253344	0.000587151	0.981506	2.85678e-05	0.00123236	0.985984640747845
669	cg00035923	7	0.733202	0.000248749	0.000729747	0.733202	0.000248749	0.000729747	0.989113565256313
670	cg00035937	7	0.437725	-0.000607165	0.000782388	0.437725	-0.000607165	0.000782388	0.969443376962025
671	cg00035945	7	0.963357	1.62542e-05	0.0003538	0.557864	0.000316426	0.00053996	0.999104042978647
672	cg00035969	6	0.855244	-0.000116039	0.000636066	0.855244	-0.000116039	0.000636066	0.994657821339112
673	cg00035980	7	0.432671	0.000667492	0.00085071	0.983594	3.11509e-05	0.00151492	0.969133556969453
674	cg00036011	7	0.701203	-0.000139077	0.000362465	0.776386	-0.000127187	0.000447791	0.987358439834889
675	cg00036110	6	0.260689	-0.00107725	0.000957754	0.260689	-0.00107725	0.000957754	0.949543204114856
676	cg00036119	7	0.726044	0.00074919	0.00213815	0.726044	0.00074919	0.00213815	0.988602653292819
677	cg00036137	7	0.902399	0.00011334	0.000924233	0.491277	0.000978205	0.00142123	0.996965730852775
678	cg00036258	6	0.829506	0.000148064	0.0006876	0.941759	5.59964e-05	0.000766458	0.993892025847771
679	cg00036324	7	0.0605576	0.00172385	0.000918549	0.168305	0.00166897	0.00121144	0.888902625
680	cg00036328	7	0.225075	-0.000335682	0.000276704	0.225075	-0.000335682	0.000276704	0.941873877574436
681	cg00036386	7	0.6746	-9.99816e-05	0.00023814	0.6746	-9.99816e-05	0.00023814	0.986504136679484
682	cg00036408	7	0.810604	-0.000276355	0.00115318	0.810604	-0.000276355	0.00115318	0.992803591901138
683	cg00036570	7	0.295358	-0.000887913	0.000848509	0.449649	-0.000985762	0.00130392	0.953976960957352
684	cg00036585	7	0.371483	0.000632177	0.000707371	0.371265	0.000635663	0.000710948	0.962246102672462
685	cg00036588	7	0.00567864	0.00172403	0.000623342	0.0262628	0.00159489	0.000717675	0.775736916202155
686	cg00036599	7	0.318061	0.00124319	0.00124512	0.397105	0.00120448	0.00142239	0.956256109528306
687	cg00036664	7	0.059569	-0.000547029	0.00029036	0.736057	-0.000195689	0.000580542	0.888022160855169
688	cg00036723	7	0.411544	-0.00133339	0.00162375	0.718336	-0.000829371	0.00229944	0.967482501746877
689	cg00036732	7	0.805403	-0.000202681	0.000822698	0.852521	-0.000167485	0.000900929	0.99252651616281
690	cg00036788	6	0.92375	-0.000115149	0.00120309	0.851746	-0.000307543	0.00164557	0.997658077098244
691	cg00036871	7	0.15322	-0.00133583	0.00093529	0.352208	-0.00129069	0.00138737	0.926795250563362
692	cg00036976	7	0.765414	-0.000264773	0.000887375	0.765414	-0.000264773	0.000887375	0.990684639614198
693	cg00037013	7	0.216265	0.000844956	0.000683333	0.710516	0.000404938	0.001091	0.939857971804802
694	cg00037056	6	0.401652	0.0005167	0.00061609	0.536822	0.000470824	0.000762312	0.966300588390519
695	cg00037058	7	0.300077	0.00028128	0.000271435	0.546659	0.000219661	0.000364417	0.953976960957352
696	cg00037072	6	0.863009	2.32749e-05	0.000134892	0.731295	5.65635e-05	0.000164714	0.995009140408284
697	cg00037153	7	0.687642	9.54246e-05	0.000237341	0.687642	9.54246e-05	0.000237341	0.987212540490514
698	cg00037186	7	0.920752	4.63267e-05	0.00046566	0.900256	6.07779e-05	0.00048491	0.997459531929683
699	cg00037223	7	0.0547066	0.00157457	0.000819574	0.0547066	0.00157457	0.000819574	0.884173649523641
700	cg00037314	7	0.901754	2.19185e-05	0.000177556	0.901754	2.19185e-05	0.000177556	0.996905232395049
701	cg00037388	7	0.725012	9.86352e-05	0.000280399	0.576654	0.000207116	0.000370991	0.988432973147362
702	cg00037400	7	0.0866177	0.000605454	0.00035334	0.0866177	0.000605454	0.00035334	0.902886428151069
703	cg00037441	7	0.647848	0.000172326	0.000377284	0.494536	0.000422348	0.000618271	0.985183815199987
704	cg00037450	7	0.58865	-0.000127933	0.000236566	0.58865	-0.000127933	0.000236566	0.980802223282207
705	cg00037457	7	0.0858069	0.00127399	0.000741576	0.0858069	0.00127399	0.000741576	0.902485757742336
706	cg00037681	6	0.265501	0.00154607	0.0013885	0.337864	0.00166187	0.00173402	0.950113956153297
707	cg00037763	7	0.516836	0.000385682	0.000594976	0.516836	0.000385682	0.000594976	0.975325148374278
708	cg00037856	7	0.75067	-0.000400164	0.00125934	0.959008	-8.9857e-05	0.00174826	0.989914886339968
709	cg00037940	7	0.979273	1.06563e-05	0.000410174	0.773515	-0.000163797	0.000569174	0.999682856612063
710	cg00037952	7	0.087205	0.000782166	0.000457319	0.460588	0.000531232	0.000719944	0.903056663342892
711	cg00038020	7	0.473718	0.00078795	0.00109981	0.473718	0.00078795	0.00109981	0.971464377945849
712	cg00038167	7	0.262314	-0.000803004	0.000716367	0.262314	-0.000803004	0.000716367	0.949801680833621
713	cg00038239	7	0.436056	-0.00015509	0.000199122	0.587675	-0.000233366	0.000430399	0.969297439109578
714	cg00038298	7	0.87057	0.000127363	0.000781685	0.904137	-0.000120668	0.00100191	0.99543069066476
715	cg00038342	7	0.214609	0.00057872	0.000466337	0.214609	0.00057872	0.000466337	0.939852224996715
716	cg00038436	7	0.93611	2.23105e-05	0.000278327	0.929471	2.57918e-05	0.000291398	0.998015325036689
717	cg00038446	7	0.374891	0.000557322	0.000628075	0.898968	0.000122122	0.000961855	0.962813500352073
718	cg00038584	7	0.944507	4.32055e-05	0.000620709	0.768693	-0.000274418	0.000933124	0.998375278963141
719	cg00038665	7	0.10413	-0.00105509	0.000649226	0.10413	-0.00105509	0.000649226	0.909132869706762
720	cg00038711	5	0.791906	-0.000126842	0.000480761	0.469579	0.000798276	0.00110387	0.992210602511955
721	cg00038736	7	0.038322	-0.00365969	0.00176678	0.161178	-0.00359453	0.00256547	0.870801628457513
722	cg00038857	7	0.846582	0.000269557	0.00139319	0.846582	0.000269557	0.00139319	0.994155204774982
723	cg00038877	7	0.9022	-6.39618e-05	0.00052051	0.955246	3.48087e-05	0.000620252	0.996940485162854
724	cg00039016	7	0.453281	0.000327687	0.000436942	0.453281	0.000327687	0.000436942	0.970310818974995
725	cg00039070	7	0.266208	-0.000545584	0.000490705	0.266208	-0.000545584	0.000490705	0.950113956153297
726	cg00039129	7	0.0145937	0.00108483	0.000444182	0.0145937	0.00108483	0.000444182	0.818277714719411
727	cg00039147	7	0.52755	0.000772606	0.00122296	0.52755	0.000772606	0.00122296	0.976656745345455
728	cg00039176	7	0.493186	0.00152891	0.00223118	0.781883	0.000935913	0.00338038	0.973421122032248
729	cg00039177	7	0.819908	-4.98121e-05	0.000218798	0.992443	-3.3715e-06	0.000355966	0.993477163948532
730	cg00039326	7	0.0529063	0.00131441	0.000679039	0.0529063	0.00131441	0.000679039	0.883265281573629
731	cg00039385	6	0.932072	0.00011307	0.00132653	0.931944	0.000116586	0.00136518	0.997839493741487
732	cg00039441	7	0.796267	-9.94326e-05	0.000385126	0.805068	-9.59936e-05	0.000388963	0.992306145064741
733	cg00039463	7	0.0611747	-0.00262757	0.00140344	0.0611747	-0.00262757	0.00140344	0.889016704079534
734	cg00039478	6	0.200226	0.00116527	0.000909723	0.228011	0.00115342	0.000956798	0.938088112874009
735	cg00039480	7	0.0573124	-0.00163472	0.000859962	0.210599	-0.00145731	0.00116406	0.885934957264379
736	cg00039489	6	0.355243	-0.000917569	0.000992538	0.355243	-0.000917569	0.000992538	0.960231669217038
737	cg00039505	7	0.827153	-0.00012081	0.000553274	0.827153	-0.00012081	0.000553274	0.993739236024006
738	cg00039564	7	0.437153	-0.000827434	0.0010649	0.665936	-0.000645582	0.00149533	0.969443376962025
739	cg00039793	7	0.879286	-1.55674e-05	0.000102502	0.879286	-1.55674e-05	0.000102502	0.995963396332758
740	cg00039794	7	0.778277	4.67466e-05	0.000166024	0.778277	4.67466e-05	0.000166024	0.991393195187689
741	cg00039801	6	0.965637	6.59116e-06	0.000152993	0.975153	6.89178e-06	0.000221272	0.999127116770186
742	cg00039864	7	0.108046	0.00146881	0.000913984	0.136342	0.00152076	0.00102095	0.909745773313939
743	cg00039960	6	0.990081	4.77729e-06	0.000384258	0.976894	1.19573e-05	0.00041285	0.999682856612063
744	cg00040007	7	0.536156	-0.000162177	0.000262152	0.536156	-0.000162177	0.000262152	0.977139512916604
745	cg00040008	7	0.701387	-0.000126246	0.000329238	0.701387	-0.000126246	0.000329238	0.987358439834889
746	cg00040016	6	0.0931061	0.00150502	0.000896252	0.0931061	0.00150502	0.000896252	0.905981429157662
747	cg00040027	7	0.206375	-0.00159658	0.00126352	0.255671	-0.00193622	0.0017034	0.938865132791937
748	cg00040047	7	0.299018	-0.000805712	0.000775811	0.256948	-0.00142209	0.00125445	0.953976960957352
749	cg00040268	6	0.21679	0.000712056	0.000576513	0.219469	0.000709559	0.000577845	0.940015295510748
750	cg00040312	7	0.792284	-0.000101265	0.000384532	0.792284	-0.000101265	0.000384532	0.99225398790468
751	cg00040380	7	0.811095	-6.4609e-05	0.000270315	0.811095	-6.4609e-05	0.000270315	0.992825197286766
752	cg00040411	6	0.357969	0.00117505	0.00127828	0.357969	0.00117505	0.00127828	0.960513714825988
753	cg00040423	6	0.679933	0.000118758	0.000287861	0.459746	0.000274826	0.000371755	0.986756482633268
754	cg00040426	6	0.932921	0.000113609	0.00134975	0.887796	0.000287511	0.00203774	0.997865823264599
755	cg00040427	7	0.297746	0.000646251	0.000620632	0.380771	0.000620477	0.000707922	0.953976960957352
756	cg00040446	6	0.566671	0.000357713	0.000624323	0.566671	0.000357713	0.000624323	0.979616504391932
757	cg00040466	7	0.0903527	0.0031043	0.00183302	0.0903527	0.0031043	0.00183302	0.904776880631434
758	cg00040566	7	0.678656	-0.000240179	0.000579724	0.650784	-0.000489159	0.0010806	0.986756482633268
759	cg00040569	7	0.444645	-0.000176366	0.000230733	0.444645	-0.000176366	0.000230733	0.969487913391518
760	cg00040588	7	0.222943	0.00217574	0.00178524	0.34334	0.00205994	0.00217388	0.941582803671549
761	cg00040590	7	0.119789	0.00124952	0.000803209	0.119789	0.00124952	0.000803209	0.915833260401197
762	cg00040708	7	0.266208	0.000729395	0.000656027	0.266208	0.000729395	0.000656027	0.950113956153297
763	cg00040749	7	0.847084	0.000112383	0.000582776	0.847084	0.000112383	0.000582776	0.994174034170485
764	cg00040837	6	0.182589	-0.00305108	0.00228919	0.53405	-0.00205999	0.00331276	0.932011415230947
765	cg00040861	7	0.0534272	-0.000474012	0.000245418	0.0534272	-0.000474012	0.000245418	0.883265281573629
766	cg00040862	7	0.265404	0.000984355	0.000883853	0.265404	0.000984355	0.000883853	0.950113956153297
767	cg00040873	7	0.321442	0.000910592	0.0009184	0.322538	0.000911509	0.00092141	0.956531093310707
768	cg00040945	7	0.660337	-5.71166e-05	0.000129973	0.660337	-5.71166e-05	0.000129973	0.985902368065163
769	cg00041014	7	0.0565873	0.00141719	0.000743352	0.106411	0.0016345	0.00101236	0.885790750922509
770	cg00041047	7	0.0322953	0.00256622	0.00119876	0.106118	0.00229854	0.00142246	0.86395800813783
771	cg00041084	7	0.063793	-0.000644505	0.0003477	0.0743835	-0.000696735	0.000390492	0.889016704079534
772	cg00041328	7	0.443582	-0.000129596	0.000169151	0.443582	-0.000129596	0.000169151	0.969487913391518
773	cg00041368	7	0.341335	-0.000356211	0.000374356	0.387554	-0.000371219	0.000429621	0.959487526374202
774	cg00041401	7	0.604514	-0.000156969	0.000303075	0.604514	-0.000156969	0.000303075	0.98206940439349
775	cg00041467	6	0.786224	8.50193e-05	0.000313473	0.786224	8.50193e-05	0.000313473	0.991977502094786
776	cg00041575	7	0.127936	-0.000799126	0.000524949	0.141117	-0.000787887	0.000535379	0.920151801703739
777	cg00041599	7	0.397174	0.000493956	0.000583404	0.630024	0.000418087	0.000867953	0.965322259173364
778	cg00041666	7	0.20716	0.00083494	0.000661908	0.20716	0.00083494	0.000661908	0.939008682360545
779	cg00041759	7	0.453899	-9.95863e-05	0.000132971	0.453899	-9.95863e-05	0.000132971	0.970310818974995
780	cg00041865	7	0.832399	-0.000182448	0.000862127	0.832399	-0.000182448	0.000862127	0.994014664921415
781	cg00041873	7	0.55049	0.000242568	0.000406295	0.55049	0.000242568	0.000406295	0.978241496858409
782	cg00041898	7	0.966254	1.60665e-05	0.000379759	0.984679	-7.60895e-06	0.000396234	0.999199147640463
783	cg00041901	7	0.69401	6.68637e-05	0.000169955	0.69401	6.68637e-05	0.000169955	0.987283336368612
784	cg00042059	7	0.142719	0.000702218	0.000479087	0.142719	0.000702218	0.000479087	0.924288169202937
785	cg00042081	7	0.256522	0.000698369	0.000615492	0.763629	0.000324163	0.00107796	0.948937328197445
786	cg00042144	7	0.917079	-2.47871e-05	0.000238078	0.903067	-3.02499e-05	0.000248383	0.99737122271078
787	cg00042156	7	0.848156	0.000200565	0.00104749	0.848156	0.000200565	0.00104749	0.994216475272272
788	cg00042186	7	0.256114	-0.000837675	0.000737635	0.477293	-0.000696469	0.000980027	0.94882296802048
789	cg00042208	7	0.0527279	0.00392536	0.00202637	0.0527279	0.00392536	0.00202637	0.883265281573629
790	cg00042246	5	0.391271	0.000944626	0.00110184	0.913598	-0.000263997	0.00243311	0.964957446259199
791	cg00042263	7	0.842299	-0.000202412	0.00101738	0.842299	-0.000202412	0.00101738	0.994155204774982
792	cg00042325	6	0.461073	0.000694908	0.000942784	0.461073	0.000694908	0.000942784	0.970894497777675
793	cg00042356	7	0.350474	0.000162411	0.000173949	0.350474	0.000162411	0.000173949	0.960231669217038
794	cg00042409	7	0.443334	-0.00125779	0.00164079	0.462929	-0.00144027	0.00196213	0.969487913391518
795	cg00042568	7	0.131284	-0.00148429	0.000983585	0.131284	-0.00148429	0.000983585	0.920767217954615
796	cg00042611	6	0.930325	4.30709e-05	0.0004926	0.930325	4.30709e-05	0.0004926	0.99774347291396
797	cg00042657	6	0.947456	2.77869e-05	0.000421642	0.755757	-0.000193584	0.000622342	0.998503026222271
798	cg00042683	7	0.7987	0.000117637	0.000461265	0.904711	-8.84614e-05	0.000738947	0.992348920458843
799	cg00042837	7	0.17647	0.000677452	0.000501184	0.17647	0.000677452	0.000501184	0.93058933551192
800	cg00042874	7	0.795573	-4.32931e-05	0.000167103	0.795573	-4.32931e-05	0.000167103	0.992306145064741
801	cg00042882	7	0.205659	-0.0014673	0.00115938	0.205659	-0.0014673	0.00115938	0.938609800164926
802	cg00042914	7	0.75565	0.000432408	0.00138949	0.751863	-0.000728074	0.00230269	0.990296886493246
803	cg00043004	7	0.489645	0.000830733	0.00120244	0.578412	0.000756062	0.00136054	0.973224507771683
804	cg00043005	7	0.385767	0.000729174	0.00084072	0.528086	0.00067626	0.00107185	0.964425930380658
805	cg00043043	7	0.797631	-0.000203415	0.000793306	0.606656	-0.000602233	0.00116972	0.992319743758096
806	cg00043080	7	0.922211	-5.23638e-05	0.000536244	0.922211	-5.23638e-05	0.000536244	0.997572516591429
807	cg00043095	7	0.468323	0.000148184	0.000204332	0.79235	7.69969e-05	0.000292474	0.971101224057367
808	cg00043364	7	0.0804555	0.00116153	0.000664471	0.0804555	0.00116153	0.000664471	0.899036359549189
809	cg00043371	7	0.242702	0.000143346	0.0001227	0.257586	0.000144998	0.000128077	0.946026871715974
810	cg00043379	7	0.753136	5.62486e-05	0.000178847	0.753136	5.62486e-05	0.000178847	0.990022818138563
811	cg00043444	7	0.522332	0.000255748	0.000399759	0.522332	0.000255748	0.000399759	0.975945708811672
812	cg00043524	7	0.868409	0.000181497	0.00109547	0.969576	-6.70031e-05	0.00175679	0.995221247825664
813	cg00043564	7	0.173192	0.00144182	0.00105859	0.173192	0.00144182	0.00105859	0.930295792697739
814	cg00043591	7	0.921758	9.32945e-05	0.000949857	0.935306	0.000101385	0.00124903	0.997556494846768
815	cg00043599	7	0.498575	0.000597792	0.00088335	0.438701	0.000861306	0.00111224	0.973569338737553
816	cg00043788	7	0.736019	-0.000220109	0.00065289	0.601688	0.00058536	0.00112143	0.989381182796491
817	cg00043800	7	0.704756	-0.000413495	0.00109128	0.892483	-0.0002185	0.00161657	0.987481277121297
818	cg00043819	7	0.14365	0.000258277	0.00017662	0.232693	0.000338601	0.000283716	0.92505564299681
819	cg00044097	7	0.899533	-8.00805e-05	0.000634292	0.898359	-8.10954e-05	0.000634871	0.996843308470191
820	cg00044107	6	0.204048	0.00231716	0.00182439	0.204048	0.00231716	0.00182439	0.93848561605217
821	cg00044170	7	0.702205	6.24156e-05	0.000163244	0.702205	6.24156e-05	0.000163244	0.987383616376136
822	cg00044245	7	0.034872	0.00072998	0.000345988	0.0737913	0.000894056	0.000500058	0.867306007222184
823	cg00044289	7	0.186051	-0.000463372	0.000350415	0.313744	-0.000746183	0.000740704	0.932676296091375
824	cg00044299	7	0.606434	0.000851174	0.00165222	0.954686	0.000129558	0.00228002	0.982302420109697
825	cg00044318	7	0.74198	0.000264924	0.000804673	0.74198	0.000264924	0.000804673	0.989614803499032
826	cg00044354	7	0.234478	-0.00303779	0.00255512	0.234478	-0.00303779	0.00255512	0.944532350186399
827	cg00044372	7	0.0885913	-0.00149655	0.000878839	0.296728	-0.00152033	0.00145699	0.90380177086667
828	cg00044463	7	0.430423	-0.00126059	0.00159879	0.51053	-0.00155514	0.00236339	0.968993905997857
829	cg00044466	7	0.300962	-0.000988841	0.000955982	0.300962	-0.000988841	0.000955982	0.953976960957352
830	cg00044505	7	0.927635	-0.000148486	0.00163494	0.718581	-0.000947732	0.00262999	0.99774347291396
831	cg00044665	7	0.514021	-0.000706418	0.00108248	0.894584	0.00021266	0.00160491	0.975003731423939
832	cg00044729	7	0.994905	3.71143e-06	0.000581155	0.994905	3.71143e-06	0.000581155	0.999738395727937
833	cg00044796	7	0.112698	-0.0077528	0.00488771	0.112698	-0.0077528	0.00488771	0.913664574394617
834	cg00044950	7	0.286439	0.000245516	0.000230322	0.798918	9.19624e-05	0.000360995	0.952889424827674
835	cg00044995	7	0.993431	6.25099e-06	0.000759251	0.993431	6.25099e-06	0.000759251	0.999682856612063
836	cg00045061	7	0.894824	5.49039e-05	0.0004153	0.894824	5.49039e-05	0.0004153	0.996632408433113
837	cg00045114	7	0.765435	-0.000525026	0.00175976	0.765435	-0.000525026	0.00175976	0.990684639614198
838	cg00045118	6	0.677929	0.000394412	0.000949723	0.677929	0.000394412	0.000949723	0.986711214229842
839	cg00045190	6	0.768385	-3.69419e-05	0.000125445	0.768385	-3.69419e-05	0.000125445	0.990861539881335
840	cg00045275	7	0.258557	-0.000209996	0.000185869	0.258557	-0.000209996	0.000185869	0.949283327198776
841	cg00045303	7	0.904776	2.1117e-05	0.000176519	0.904776	2.1117e-05	0.000176519	0.99713701273472
842	cg00045439	7	0.729036	-0.000427012	0.00123269	0.862893	-0.000289224	0.00167479	0.988894665474433
843	cg00045515	6	0.806441	0.000155841	0.000636035	0.764428	0.000198396	0.000662046	0.992562748602108
844	cg00045607	7	0.358608	-0.000270761	0.00029494	0.209164	-0.00060088	0.000478458	0.960685293670198
845	cg00045690	6	0.361029	0.000894133	0.000978899	0.361029	0.000894133	0.000978899	0.961219057798868
846	cg00045753	7	0.988989	1.03104e-05	0.00074708	0.988989	1.03104e-05	0.00074708	0.999682856612063
847	cg00045762	7	0.18764	0.00180792	0.00137214	0.387199	0.00199331	0.00230519	0.932988559508065
848	cg00045787	7	0.784918	0.00012098	0.000443287	0.784918	0.00012098	0.000443287	0.991835353143982
849	cg00045900	7	0.153115	-0.00104823	0.000733741	0.235858	-0.00167988	0.00141714	0.926795250563362
850	cg00045902	7	0.906947	0.000107141	0.000916602	0.906947	0.000107141	0.000916602	0.997206393354957
851	cg00045910	7	0.761083	0.00076499	0.00251592	0.761083	0.00076499	0.00251592	0.990445012581893
852	cg00046018	7	0.806761	-4.38872e-05	0.00017942	0.806761	-4.38872e-05	0.00017942	0.992580062582172
853	cg00046021	6	0.713353	-0.000113101	0.000307878	0.713353	-0.000113101	0.000307878	0.987803555327729
854	cg00046026	7	0.427484	0.000919873	0.00115925	0.282582	0.00165958	0.00154446	0.968622118182213
855	cg00046041	7	0.519481	0.000373212	0.000579391	0.519481	0.000373212	0.000579391	0.975488643004544
856	cg00046105	7	0.276781	0.00067905	0.000624369	0.276781	0.00067905	0.000624369	0.951640745390342
857	cg00046410	7	0.117652	0.00224383	0.00143403	0.117652	0.00224383	0.00143403	0.915421761435399
858	cg00046499	7	0.58555	0.000376985	0.000691341	0.344375	0.000912592	0.000965138	0.980601209861965
859	cg00046537	7	0.263438	-0.00090462	0.000808923	0.263438	-0.00090462	0.000808923	0.949801680833621
860	cg00046560	7	0.211604	-0.00028403	0.000227375	0.211604	-0.00028403	0.000227375	0.939852224996715
861	cg00046623	6	0.370541	0.00119014	0.00132908	0.923571	0.000214563	0.00223652	0.962246102672462
862	cg00046744	7	0.871131	0.000196734	0.00121274	0.871131	0.000196734	0.00121274	0.995528714306755
863	cg00046802	7	0.356061	0.000539991	0.000585105	0.356061	0.000539991	0.000585105	0.960345861899765
864	cg00046815	7	0.43036	0.00038235	0.000484861	0.325082	0.000661145	0.000671849	0.968993905997857
865	cg00046899	6	0.689838	-0.000756646	0.001896	0.689838	-0.000756646	0.001896	0.987212540490514
866	cg00046991	7	0.738049	-0.000119592	0.000357592	0.703233	-0.000169828	0.000445791	0.98950913321765
867	cg00047050	7	0.848007	-0.000217145	0.00113296	0.806239	0.000422945	0.00172433	0.994216475272272
868	cg00047052	7	0.804749	0.000166605	0.000673955	0.804749	0.000166605	0.000673955	0.99249288199812
869	cg00047079	7	0.807606	-0.000362752	0.00148965	0.894395	-0.000218257	0.00164418	0.992597934291097
870	cg00047147	5	0.152222	0.00177702	0.00124117	0.152222	0.00177702	0.00124117	0.926550900516925
871	cg00047185	7	0.0289437	0.00449251	0.00205677	0.0416819	0.00469322	0.00230435	0.857693698353777
872	cg00047287	6	0.332164	-0.00180167	0.00185785	0.332164	-0.00180167	0.00185785	0.957742497361592
873	cg00047338	7	0.56094	0.000398641	0.000685602	0.56094	0.000398641	0.000685602	0.979060017794753
874	cg00047469	7	0.603918	-0.000165981	0.000319948	0.928767	-5.10991e-05	0.0005716	0.98206940439349
875	cg00047501	7	0.358871	0.00209687	0.00228537	0.513785	0.0022466	0.00344067	0.960687256795548
876	cg00047532	7	0.681003	-0.000302988	0.000737026	0.556886	-0.000779809	0.0013274	0.986772275401589
877	cg00047683	7	0.864862	-9.87305e-05	0.000580126	0.864862	-9.87305e-05	0.000580126	0.995148738294664
878	cg00047694	7	0.40081	-0.00181359	0.00215859	0.471289	-0.00165362	0.00229547	0.966194857601692
879	cg00047815	7	0.0769828	-0.000996223	0.000563326	0.0769828	-0.000996223	0.000563326	0.897047991667465
880	cg00047843	7	0.400467	0.00168736	0.00200688	0.400467	0.00168736	0.00200688	0.966155823244184
881	cg00047844	7	0.951451	8.76796e-06	0.000144009	0.703365	-7.96429e-05	0.000209156	0.998618651872104
882	cg00048178	7	0.260902	0.000717508	0.000638204	0.254077	0.000904112	0.000792731	0.949682064395186
883	cg00048436	7	0.764351	-0.00027581	0.000920066	0.764351	-0.00027581	0.000920066	0.990684639614198
884	cg00048697	7	0.750586	0.000210921	0.000663551	0.750586	0.000210921	0.000663551	0.989893603607709
885	cg00048743	7	0.541553	-0.00107292	0.00175754	0.568813	-0.0011792	0.0020695	0.977292243200142
886	cg00048746	7	0.207684	0.000386567	0.000306809	0.231497	0.00038958	0.000325597	0.939183992423868
887	cg00048759	6	0.673885	-0.000714365	0.00169755	0.673885	-0.000714365	0.00169755	0.986413180070323
888	cg00048832	7	0.120647	-0.000938375	0.000604599	0.120647	-0.000938375	0.000604599	0.916411056601416
889	cg00049033	7	0.209055	0.000532973	0.000424285	0.278448	0.000659637	0.000608627	0.939286449597122
890	cg00049102	7	0.74939	0.000106384	0.000333029	0.777894	0.000124128	0.000440071	0.98983217264358
891	cg00049253	7	0.804441	-0.00012097	0.000488562	0.793158	0.0001761	0.000671596	0.99249288199812
892	cg00049323	6	0.00143797	-0.0107727	0.0033803	0.0216074	-0.0115474	0.00502673	0.721091164438964
893	cg00049330	6	0.81725	6.69209e-05	0.000289596	0.631737	0.00018794	0.000392127	0.993290655887714
894	cg00049380	7	0.214622	0.0014262	0.00114927	0.214622	0.0014262	0.00114927	0.939852224996715
895	cg00049382	7	0.836235	-0.000153304	0.000741631	0.94149	-7.20794e-05	0.000982048	0.994023320639245
896	cg00049400	7	0.255573	0.000664326	0.000584323	0.479617	0.000527383	0.000746029	0.948645276490942
897	cg00049411	7	0.847933	-7.19109e-05	0.000375012	0.847933	-7.19109e-05	0.000375012	0.994216475272272
898	cg00049440	7	0.0174356	-0.00489535	0.00205913	0.0391601	-0.00466987	0.00226418	0.827301611486486
899	cg00049475	6	0.332236	0.000729257	0.000752107	0.332236	0.000729257	0.000752107	0.957742497361592
900	cg00049595	7	0.102244	-0.00364645	0.00223151	0.102244	-0.00364645	0.00223151	0.907879448391649
901	cg00049616	7	0.50329	0.000251322	0.000375488	0.50329	0.000251322	0.000375488	0.974079769699716
902	cg00049664	7	0.860524	-0.000300853	0.00171223	0.860524	-0.000300853	0.00171223	0.994771323028691
903	cg00049691	7	0.136841	0.000317108	0.00021316	0.136841	0.000317108	0.00021316	0.923173663454195
904	cg00049718	7	0.738022	-6.34728e-05	0.000189769	0.921971	-2.29558e-05	0.000234361	0.98950913321765
905	cg00049729	7	0.496681	-0.0013452	0.00197905	0.496681	-0.0013452	0.00197905	0.973515364107243
906	cg00049868	7	0.652748	-0.000240255	0.000533962	0.807052	0.000249452	0.00102138	0.985559909460641
907	cg00049883	7	0.699659	0.000484708	0.00125643	0.699659	0.000484708	0.00125643	0.987341385439287
908	cg00049892	7	0.500276	0.000485749	0.000720636	0.500276	0.000485749	0.000720636	0.973759319840304
909	cg00049894	6	0.690782	-0.000258278	0.000649276	0.690782	-0.000258278	0.000649276	0.987219902879556
910	cg00049973	6	0.893513	-2.06976e-05	0.00015462	0.868099	-3.25771e-05	0.00019616	0.996471820221833
911	cg00050133	7	0.918204	-0.000110666	0.00107761	0.918204	-0.000110666	0.00107761	0.997373341814255
912	cg00050152	7	0.920043	-1.80297e-05	0.000179616	0.920043	-1.80297e-05	0.000179616	0.997439708668087
913	cg00050224	7	0.330392	0.000272064	0.00027952	0.330392	0.000272064	0.00027952	0.957742497361592
914	cg00050247	6	0.156218	0.000652156	0.000459943	0.156218	0.000652156	0.000459943	0.927012802018682
915	cg00050271	7	0.361954	0.000996294	0.00109285	0.687315	0.000585273	0.00145409	0.961393154020946
916	cg00050289	6	0.191977	0.00211752	0.00162293	0.765426	0.000842568	0.00282397	0.934136423638353
917	cg00050294	7	0.221425	0.000987292	0.000807436	0.221425	0.000987292	0.000807436	0.940972660398243
918	cg00050312	7	0.520793	-0.000221789	0.000345399	0.981917	-1.38069e-05	0.000609148	0.97567888816168
919	cg00050375	7	0.176576	0.000814378	0.000602629	0.176576	0.000814378	0.000602629	0.93058933551192
920	cg00050402	7	0.184403	0.00431659	0.00325211	0.184403	0.00431659	0.00325211	0.93224529485971
921	cg00050482	7	0.30327	0.000359794	0.000349503	0.30327	0.000359794	0.000349503	0.953976960957352
922	cg00050496	7	0.231956	-0.00177386	0.00148399	0.231956	-0.00177386	0.00148399	0.943571509750607
923	cg00050590	7	0.363611	0.000215171	0.000236841	0.436234	0.000214315	0.000275268	0.961426702663119
924	cg00050654	7	0.644167	0.00039718	0.00085992	0.605848	0.000512447	0.000993095	0.984456684734142
925	cg00050692	7	0.341523	0.00103495	0.00108809	0.839188	0.000312338	0.00153912	0.959527380200308
926	cg00050792	7	0.115051	0.000528927	0.000335636	0.239298	0.000483219	0.00041064	0.914157430407319
927	cg00050938	7	0.781894	-0.000135011	0.000487665	0.781894	-0.000135011	0.000487665	0.991433306767482
928	cg00050984	7	0.735519	-5.90943e-05	0.000174942	0.735519	-5.90943e-05	0.000174942	0.989319069310509
929	cg00051179	7	0.256951	-0.000853532	0.00075292	0.256951	-0.000853532	0.00075292	0.948937328197445
930	cg00051307	7	0.199093	0.000715376	0.000557086	0.30969	0.000650912	0.000640742	0.937417201027733
931	cg00051371	7	0.471211	0.000663191	0.000920445	0.471211	0.000663191	0.000920445	0.971211009092447
932	cg00051483	7	0.283733	-0.000586695	0.000547305	0.416067	-0.000697094	0.000857156	0.952817192080667
933	cg00051546	7	0.807161	6.55551e-05	0.000268569	0.733073	0.000105268	0.000308668	0.992580062582172
934	cg00051590	6	0.95437	-2.73691e-05	0.000478319	0.95437	-2.73691e-05	0.000478319	0.998929581217764
935	cg00051595	6	0.285634	-0.00038352	0.000359186	0.250248	-0.000609662	0.000530257	0.952889424827674
936	cg00051662	7	0.436604	-0.000697557	0.00089667	0.436604	-0.000697557	0.00089667	0.969443376962025
937	cg00051704	7	0.73389	0.00017361	0.000510685	0.756165	-0.00030587	0.000985023	0.989178075867701
938	cg00051782	7	0.322736	-0.000275175	0.000278277	0.322736	-0.000275175	0.000278277	0.956672457249222
939	cg00051818	7	0.0569827	0.000773113	0.000406165	0.0815485	0.00112304	0.000644771	0.885934957264379
940	cg00051979	7	0.966845	-2.92393e-05	0.000703441	0.736916	-0.000323778	0.000963796	0.999204286126382
941	cg00052046	7	0.43162	0.000450606	0.000572983	0.433276	0.000449698	0.000573889	0.969024184740587
942	cg00052246	6	0.217032	0.00110198	0.00089268	0.661553	0.000569728	0.00130143	0.940191019148987
943	cg00052385	7	0.440325	-0.000680363	0.000881705	0.50869	-0.000784673	0.00118732	0.969443376962025
944	cg00052422	7	0.959614	-6.6217e-06	0.000130767	0.959614	-6.6217e-06	0.000130767	0.999006582593311
945	cg00052433	7	0.158931	0.000846593	0.000600985	0.182014	0.00083428	0.000625127	0.927012802018682
946	cg00052482	6	0.314775	0.00176098	0.00175177	0.530397	0.00172847	0.00275497	0.955576968332488
947	cg00052550	7	0.29589	-0.000145947	0.000139624	0.29589	-0.000145947	0.000139624	0.953976960957352
948	cg00052578	7	0.809345	-0.000277201	0.00114892	0.809345	-0.000277201	0.00114892	0.992666227130738
949	cg00052772	6	0.559446	0.000668893	0.00114602	0.559446	0.000668893	0.00114602	0.978791777346036
950	cg00052853	7	0.459294	0.000475317	0.000642312	0.459294	0.000475317	0.000642312	0.970671617317141
951	cg00052903	7	0.587509	0.000213545	0.000393668	0.587509	0.000213545	0.000393668	0.980601209861965
952	cg00052964	7	0.296807	0.0010757	0.00103105	0.296807	0.0010757	0.00103105	0.953976960957352
953	cg00053073	7	0.311049	0.000312382	0.000308366	0.311049	0.000312382	0.000308366	0.955258921399402
954	cg00053292	7	0.960717	3.59244e-05	0.000729379	0.970718	3.82262e-05	0.00104135	0.999006582593311
955	cg00053373	7	0.989261	3.81702e-06	0.000283601	0.921195	3.03447e-05	0.000306734	0.999682856612063
956	cg00053393	7	0.268602	-0.00152164	0.00137545	0.253096	-0.001717	0.00150237	0.950706966340554
957	cg00053507	7	0.309279	-0.000389677	0.000383263	0.279636	-0.000462934	0.000428192	0.954835492326695
958	cg00053661	7	0.685586	0.000148469	0.000366724	0.685586	0.000148469	0.000366724	0.987141330775086
959	cg00053755	7	0.80947	-0.000196795	0.000816207	0.80947	-0.000196795	0.000816207	0.992666227130738
960	cg00053851	7	0.288165	0.000416665	0.000392282	0.288165	0.000416665	0.000392282	0.953496668465222
961	cg00053916	6	0.0223244	0.00270599	0.00118435	0.0223244	0.00270599	0.00118435	0.844086837034733
962	cg00053927	7	0.110657	-0.00118328	0.000741753	0.110657	-0.00118328	0.000741753	0.911868044061822
963	cg00054173	7	0.339272	0.000878898	0.00091973	0.339272	0.000878898	0.00091973	0.959363783823176
964	cg00054197	7	0.707427	0.000258912	0.000689856	0.648555	0.000341644	0.000749597	0.987575265422684
965	cg00054210	7	0.0672812	-0.00351759	0.0019224	0.0672812	-0.00351759	0.0019224	0.890887991269036
966	cg00054301	7	0.68869	0.00024345	0.000607661	0.68869	0.00024345	0.000607661	0.987212540490514
967	cg00054408	7	0.168732	0.000366835	0.000266539	0.26407	0.000390124	0.000349316	0.930032479907427
968	cg00054472	7	0.89329	-0.000251661	0.00187607	0.999125	2.42215e-06	0.0022091	0.996471820221833
969	cg00054496	7	0.497056	0.000219128	0.000322661	0.743505	0.000140026	0.000427931	0.973515364107243
970	cg00054511	7	0.00145301	-0.000845404	0.000265524	0.00145301	-0.000845404	0.000265524	0.721091164438964
971	cg00054525	7	0.253125	0.000188047	0.00016455	0.597357	0.000148366	0.000280887	0.947912648634772
972	cg00054572	7	0.077835	0.00367285	0.00208284	0.150895	0.00340707	0.00237199	0.898079862367905
973	cg00054639	7	0.358694	0.00103993	0.001133	0.508835	0.00112482	0.00170259	0.960685293670198
974	cg00054702	7	0.0343361	-0.000772513	0.000365064	0.195498	-0.000888375	0.000686276	0.867052127758277
975	cg00054706	7	0.677542	0.000104697	0.000251785	0.677542	0.000104697	0.000251785	0.986610804743272
976	cg00054771	7	0.319171	0.000270672	0.000271714	0.266719	0.000441883	0.000397859	0.956256109528306
977	cg00054774	7	0.370323	0.00191031	0.00213235	0.370323	0.00191031	0.00213235	0.962246102672462
978	cg00054791	6	0.957672	-1.27597e-05	0.000240406	0.925497	-2.78572e-05	0.000297899	0.999006582593311
979	cg00054890	7	0.346909	-0.000485558	0.000516221	0.346909	-0.000485558	0.000516221	0.960231669217038
980	cg00055052	7	0.209689	0.000763395	0.000608563	0.209689	0.000763395	0.000608563	0.939502968830243
981	cg00055073	7	0.336339	-0.00127035	0.00132132	0.336339	-0.00127035	0.00132132	0.958674601664778
982	cg00055292	7	0.0653649	0.00149588	0.000811763	0.0653649	0.00149588	0.000811763	0.889207468584759
983	cg00055359	6	0.621085	-0.000424975	0.000859727	0.621085	-0.000424975	0.000859727	0.982860501189273
984	cg00055510	7	0.91878	5.68602e-05	0.000557616	0.922856	6.0591e-05	0.000625699	0.997373341814255
985	cg00055529	7	0.205212	-0.00386109	0.00304781	0.205212	-0.00386109	0.00304781	0.938492140003261
986	cg00055555	7	0.253712	0.001033	0.000905043	0.253712	0.001033	0.000905043	0.948238281802998
987	cg00055557	7	0.120735	-0.000554086	0.000357084	0.120735	-0.000554086	0.000357084	0.916452659300874
988	cg00055603	7	0.0101375	-0.00269298	0.0010474	0.0724675	-0.00260394	0.00144972	0.802660271946083
989	cg00055617	6	0.788254	-0.000436527	0.00162532	0.616652	-0.00110872	0.00221477	0.992071757787138
990	cg00055679	7	0.721652	-0.000168339	0.000472529	0.721652	-0.000168339	0.000472529	0.988343066414944
991	cg00055771	7	0.450506	-0.000655847	0.000869165	0.450506	-0.000655847	0.000869165	0.970184625139345
992	cg00055811	7	0.874235	-0.000305273	0.00192867	0.735737	-0.00098856	0.00292903	0.995741113119685
993	cg00055848	7	0.756982	-6.88929e-05	0.000222633	0.553273	-0.000217899	0.000367537	0.990385341764434
994	cg00055881	6	0.386708	0.000469058	0.000541885	0.386708	0.000469058	0.000541885	0.964525239443745
995	cg00055981	7	0.0651378	0.00102691	0.000556799	0.241898	0.000817171	0.000698285	0.889207468584759
996	cg00056002	7	0.199913	0.000551831	0.000430513	0.432637	0.000523866	0.000667611	0.93783189075987
997	cg00056066	6	0.538943	-0.00187163	0.00304621	0.538943	-0.00187163	0.00304621	0.977292243200142
998	cg00056074	7	0.190798	-0.000579062	0.000442633	0.294035	-0.000546881	0.000521181	0.933806485143731
999	cg00056202	7	0.62941	-0.000517236	0.00107187	0.62941	-0.000517236	0.00107187	0.982919439516302
1000	cg00056257	7	0.769324	0.000615571	0.00209907	0.769324	0.000615571	0.00209907	0.990880154893665
1001	cg00056433	7	0.922787	0.000180941	0.00186684	0.922787	0.000180941	0.00186684	0.997572516591429
1002	cg00056497	7	0.0260495	0.00615577	0.00276605	0.058596	0.00589729	0.00311826	0.854258537495578
1003	cg00056541	7	0.404817	-0.0020545	0.00246624	0.404817	-0.0020545	0.00246624	0.966549281448626
1004	cg00056578	7	0.604205	-0.000505992	0.000976133	0.731558	-0.000500406	0.00145868	0.98206940439349
1005	cg00056624	7	0.827563	-4.49093e-05	0.000206169	0.826203	-4.55237e-05	0.000207327	0.993739236024006
1006	cg00056676	7	0.100484	-0.000626255	0.000381279	0.0941026	-0.000664747	0.000397067	0.907487624040607
1007	cg00056719	7	0.37822	-0.000103053	0.000116948	0.37822	-0.000103053	0.000116948	0.963524367167307
1008	cg00056754	7	0.415002	0.000904896	0.00111014	0.393667	0.00099616	0.00116785	0.967789839907281
1009	cg00056767	7	0.83301	-6.05135e-05	0.000287008	0.83301	-6.05135e-05	0.000287008	0.994014664921415
1010	cg00057092	7	0.73313	-0.000118057	0.000346243	0.73313	-0.000118057	0.000346243	0.989113565256313
1011	cg00057114	7	0.980797	-1.30613e-05	0.000542639	0.980797	-1.30613e-05	0.000542639	0.999682856612063
1012	cg00057208	7	0.892455	-7.596e-05	0.000561843	0.944526	-4.53171e-05	0.000651269	0.996470212354456
1013	cg00057231	7	0.575707	0.000926112	0.00165476	0.694172	0.000945041	0.00240346	0.979811089379914
1014	cg00057272	7	0.625156	-0.000971154	0.0019878	0.904548	0.000345555	0.00288158	0.982860501189273
1015	cg00057324	7	0.998776	-1.37608e-06	0.000896684	0.989252	1.26148e-05	0.000936447	0.999944637191222
1016	cg00057476	7	0.615619	0.000475118	0.00094632	0.603421	0.000612711	0.00117945	0.982852500608491
1017	cg00057593	7	0.566561	-0.000577717	0.00100802	0.566561	-0.000577717	0.00100802	0.979616504391932
1018	cg00057603	7	0.758177	0.000179827	0.000584092	0.811884	0.000161542	0.000678758	0.990445012581893
1019	cg00057661	7	0.896243	3.55728e-05	0.00027278	0.896243	3.55728e-05	0.00027278	0.996797321399047
1020	cg00057663	7	0.457083	-0.00046225	0.000621588	0.847679	-0.000219219	0.00114129	0.970493270386416
1021	cg00057667	7	0.77468	-0.000336155	0.00117431	0.774552	-0.000557699	0.0019471	0.99122469024872
1022	cg00057676	7	0.241096	-0.000218142	0.000186088	0.241096	-0.000218142	0.000186088	0.945818592732827
1023	cg00057700	7	0.165834	-0.000322596	0.000232802	0.154207	-0.000374479	0.000262824	0.928776538522807
1024	cg00057722	7	0.795776	-0.000405842	0.00156806	0.873369	-0.000283903	0.00178128	0.992306145064741
1025	cg00057900	6	0.794617	0.000171675	0.000659476	0.794617	0.000171675	0.000659476	0.992306145064741
1026	cg00057966	7	0.706239	-9.47866e-05	0.000251482	0.706239	-9.47866e-05	0.000251482	0.987575265422684
1027	cg00058009	7	0.451807	0.00129264	0.00171801	0.451807	0.00129264	0.00171801	0.970267631759222
1028	cg00058026	7	0.00868331	0.00278314	0.00106054	0.0986459	0.00232898	0.00141026	0.794476303038348
1029	cg00058113	6	0.413168	-0.000208116	0.000254317	0.664321	-0.000161567	0.000372312	0.967647891095912
1030	cg00058163	6	0.947956	0.00013194	0.00202133	0.947956	0.00013194	0.00202133	0.998537910907469
1031	cg00058291	7	0.0406472	0.00266774	0.00130317	0.330953	0.00198658	0.0020434	0.872498797021401
1032	cg00058296	7	0.692855	-0.000148717	0.000376514	0.86655	-7.85326e-05	0.000467339	0.987276977287734
1033	cg00058299	7	0.492071	0.000674303	0.000981492	0.629072	0.000539263	0.00111641	0.973235079673457
1034	cg00058413	7	0.532846	-0.000534443	0.000856935	0.597336	-0.000617696	0.00116936	0.976920648373514
1035	cg00058515	7	0.13695	0.00341674	0.00229736	0.177367	0.00373045	0.00276554	0.923173663454195
1036	cg00058644	7	0.70128	0.000175121	0.000456528	0.692272	0.000194898	0.000492449	0.987358439834889
1037	cg00058708	7	0.0638995	0.00170086	0.000917957	0.0638995	0.00170086	0.000917957	0.889016704079534
1038	cg00058771	7	0.841305	4.50174e-05	0.000224835	0.841305	4.50174e-05	0.000224835	0.994131391124985
1039	cg00058786	7	0.829109	8.6652e-05	0.000401456	0.98621	-1.05077e-05	0.00060792	0.993846379538388
1040	cg00058799	7	0.630971	0.000283237	0.000589634	0.630971	0.000283237	0.000589634	0.983041321196858
1041	cg00058857	7	0.756938	-0.000221804	0.000716645	0.756938	-0.000221804	0.000716645	0.990385341764434
1042	cg00058879	6	0.503218	-0.000539317	0.000805631	0.503218	-0.000539317	0.000805631	0.974079769699716
1043	cg00058887	7	0.74955	0.00038021	0.00119101	0.74955	0.00038021	0.00119101	0.989853680307952
1044	cg00058923	7	0.539652	-0.000287041	0.000467998	0.539652	-0.000287041	0.000467998	0.977292243200142
1045	cg00058938	7	0.948699	-0.000114374	0.00177764	0.712974	-0.000891717	0.00242403	0.998548086167605
1046	cg00059015	7	0.915796	-0.000110915	0.00104903	0.915796	-0.000110915	0.00104903	0.99737122271078
1047	cg00059024	7	0.779291	0.000104866	0.000374196	0.779291	0.000104866	0.000374196	0.991421483143878
1048	cg00059034	7	0.103251	-0.00210859	0.00129418	0.103251	-0.00210859	0.00129418	0.908372874295079
1049	cg00059053	7	0.688179	0.000238596	0.000594518	0.688179	0.000238596	0.000594518	0.987212540490514
1050	cg00059089	6	0.273457	0.0024742	0.00225926	0.273457	0.0024742	0.00225926	0.951507282230364
1051	cg00059161	6	0.977516	-2.36663e-05	0.000839743	0.977516	-2.36663e-05	0.000839743	0.999682856612063
1052	cg00059165	7	0.181963	0.000784444	0.000587715	0.297669	0.000893148	0.000857605	0.932011415230947
1053	cg00059225	7	0.948569	6.91946e-05	0.00107273	0.948569	6.91946e-05	0.00107273	0.998548086167605
1054	cg00059240	7	0.620707	0.000115779	0.000233968	0.62205	0.000219246	0.000444767	0.982860501189273
1055	cg00059246	7	0.946782	-9.39085e-05	0.00140691	0.946782	-9.39085e-05	0.00140691	0.998503026222271
1056	cg00059309	7	0.269492	0.000700046	0.000633965	0.493384	0.000554301	0.000809274	0.950961176573021
1057	cg00059399	7	0.17512	0.00148811	0.00109748	0.17512	0.00148811	0.00109748	0.93058933551192
1058	cg00059424	6	0.15841	-0.000308304	0.000218587	0.420251	-0.000292239	0.000362586	0.927012802018682
1059	cg00059459	7	0.0811675	0.00242762	0.00139202	0.0811675	0.00242762	0.00139202	0.899275481377551
1060	cg00059652	6	0.0537568	-0.00193815	0.00100485	0.0537568	-0.00193815	0.00100485	0.883265281573629
1061	cg00059662	7	0.519724	0.000427945	0.000664748	0.519724	0.000427945	0.000664748	0.975488643004544
1062	cg00059699	7	0.603413	-0.000436256	0.000839764	0.671322	-0.000389386	0.00091764	0.98206940439349
1063	cg00059707	7	0.575308	-0.000367101	0.000655243	0.629166	-0.000372157	0.000770668	0.979811089379914
1064	cg00059737	7	0.136167	0.00152815	0.00102546	0.136167	0.00152815	0.00102546	0.922618877969943
1065	cg00059854	7	0.404438	-0.0004184	0.000501846	0.404438	-0.0004184	0.000501846	0.966549281448626
1066	cg00059911	7	0.647298	-0.000129675	0.000283431	0.976997	1.24095e-05	0.000430379	0.985090807601783
1067	cg00059930	7	0.867711	-0.000169021	0.00101473	0.933894	-0.000145905	0.00175902	0.995201503699907
1068	cg00060061	7	0.466836	-0.000577657	0.000793882	0.62608	-0.000557852	0.0011449	0.971101224057367
1069	cg00060287	7	0.187967	-0.000295049	0.000224096	0.256861	-0.000306415	0.000270244	0.933001549633904
1070	cg00060304	7	0.060783	0.000540893	0.000288465	0.0968323	0.000520472	0.00031346	0.889016704079534
1071	cg00060320	7	0.329352	-0.000214262	0.000219661	0.469756	-0.000178608	0.00024708	0.957742497361592
1072	cg00060374	7	0.0357649	0.00230671	0.00109865	0.378706	0.00189138	0.00214861	0.868394785588099
1073	cg00060403	7	0.568963	-0.000301598	0.000529511	0.725231	-0.000231449	0.000658506	0.979740775139078
1074	cg00060484	7	0.745699	0.000790562	0.00243764	0.709319	0.000988324	0.00265129	0.989709415260676
1075	cg00060500	6	0.176711	0.000552216	0.000408761	0.176711	0.000552216	0.000408761	0.93058933551192
1076	cg00060605	7	0.221986	0.00115913	0.000949127	0.221986	0.00115913	0.000949127	0.94117643005904
1077	cg00060606	6	0.128731	-0.000214205	0.000141006	0.57038	-0.000125305	0.000220805	0.920219318788069
1078	cg00060627	7	0.439148	-0.000658397	0.000851045	0.466082	-0.000666626	0.000914602	0.969443376962025
1079	cg00060641	7	0.12794	-0.00212664	0.00139702	0.130711	-0.00212619	0.00140686	0.920151801703739
1080	cg00060649	7	0.0754343	0.00095334	0.000536243	0.0754343	0.00095334	0.000536243	0.895884649389629
1081	cg00060800	7	0.0469595	-0.00268172	0.00134986	0.0469595	-0.00268172	0.00134986	0.879839546844355
1082	cg00060880	7	0.489396	-0.000216334	0.000312952	0.489396	-0.000216334	0.000312952	0.973224507771683
1083	cg00060933	4	0.815978	-6.66439e-05	0.000286368	0.709459	0.000183565	0.000492683	0.99316742969089
1084	cg00060956	7	0.374825	0.000426646	0.000480742	0.374825	0.000426646	0.000480742	0.962796154928685
1085	cg00061031	7	0.0285922	0.00227243	0.00103808	0.0285922	0.00227243	0.00103808	0.857693698353777
1086	cg00061039	7	0.172729	0.000757157	0.000555309	0.319802	0.000894862	0.000899481	0.930295792697739
1087	cg00061059	6	0.92439	-8.55311e-05	0.000901221	0.92439	-8.55311e-05	0.000901221	0.997710458232463
1088	cg00061086	7	0.970553	7.85538e-06	0.000212798	0.970553	7.85538e-06	0.000212798	0.999441321978093
1089	cg00061150	7	0.805496	-0.000157954	0.00064146	0.805496	-0.000157954	0.00064146	0.99252651616281
1090	cg00061185	7	0.474479	0.00022894	0.000320102	0.551769	0.000213392	0.000358575	0.97154468591154
1091	cg00061264	7	0.718293	0.0001412	0.000391417	0.635649	0.000198809	0.000419614	0.988245520060657
1092	cg00061306	7	0.191292	0.000360973	0.000276234	0.245297	0.000485798	0.000418125	0.934094423992527
1093	cg00061413	7	0.617436	0.000426395	0.000853667	0.94438	7.94197e-05	0.00113838	0.982860501189273
1094	cg00061520	6	0.202883	-0.00232087	0.00182261	0.202883	-0.00232087	0.00182261	0.938270640441316
1095	cg00061635	7	0.242689	-0.00255695	0.00218862	0.242689	-0.00255695	0.00218862	0.946026871715974
1096	cg00061678	7	0.224768	-0.000605849	0.000499074	0.236661	-0.0005992	0.000506349	0.94178962379148
1097	cg00061695	7	0.719725	-0.000525977	0.00146583	0.719725	-0.000525977	0.00146583	0.98832036083895
1098	cg00061764	7	0.465785	0.000638582	0.000875546	0.610266	0.000500265	0.000981503	0.971010021045412
1099	cg00061769	7	0.204787	0.000294519	0.000232265	0.131288	0.000721128	0.000477872	0.93848561605217
1100	cg00061792	7	0.713066	0.000767837	0.00208798	0.713066	0.000767837	0.00208798	0.987783109601061
1101	cg00061860	7	0.290747	-0.00090484	0.000856463	0.380628	-0.00085067	0.000970267	0.953976960957352
1102	cg00061989	7	0.199286	0.000343917	0.000267934	0.26426	0.000340513	0.000305016	0.93750427651481
1103	cg00062020	7	0.729093	0.000668028	0.00192886	0.728089	0.00111052	0.00319419	0.988894665474433
1104	cg00062070	7	0.521159	-0.00123494	0.00192491	0.554899	-0.00120441	0.00203987	0.975796252955871
1105	cg00062245	7	0.0541799	0.000936338	0.000486309	0.0541799	0.000936338	0.000486309	0.883641340940798
1106	cg00062282	7	0.427703	-0.000593205	0.00074793	0.427703	-0.000593205	0.00074793	0.968622118182213
1107	cg00062285	7	0.3135	0.0019818	0.00196626	0.435615	0.00174734	0.00224127	0.955459529575958
1108	cg00062312	7	0.482616	-0.000166813	0.00023759	0.66793	-0.000129276	0.000301348	0.972193588338199
1109	cg00062356	7	0.0987239	-0.00258756	0.0015672	0.0987239	-0.00258756	0.0015672	0.906860514401429
1110	cg00062437	7	0.911749	9.49253e-05	0.00085647	0.911749	9.49253e-05	0.00085647	0.99737122271078
1111	cg00062776	7	0.713587	0.000103649	0.00028239	0.713587	0.000103649	0.00028239	0.987819606595834
1112	cg00063066	7	0.0350077	0.00222168	0.00105379	0.0452321	0.00271927	0.00135794	0.867624703768861
1113	cg00063111	7	0.6434	0.000767168	0.00165713	0.761517	0.000638518	0.00210392	0.984456684734142
1114	cg00063144	7	0.158622	0.000655284	0.000464832	0.158622	0.000655284	0.000464832	0.927012802018682
1115	cg00063174	6	0.194378	-0.000281568	0.000216969	0.613199	-0.000175004	0.000346191	0.935264585564947
1116	cg00063246	7	0.458425	-0.000318333	0.000429342	0.458425	-0.000318333	0.000429342	0.970671617317141
1117	cg00063291	7	0.12339	0.00110388	0.000716482	0.12339	0.00110388	0.000716482	0.918174579135151
1118	cg00063346	7	0.0679167	-0.00126561	0.000693274	0.0790552	-0.00126922	0.000722708	0.891248046530526
1119	cg00063357	7	0.0888504	0.000898698	0.000528182	0.0888504	0.000898698	0.000528182	0.903815679379268
1120	cg00063369	7	0.54825	0.000537406	0.000895103	0.78289	0.00033799	0.00122658	0.978042905216609
1121	cg00063456	7	0.594659	-0.000361084	0.000678606	0.594659	-0.000361084	0.000678606	0.981569154179359
1122	cg00063471	7	0.990792	3.59941e-06	0.000311896	0.99496	2.4186e-06	0.000382861	0.999682856612063
1123	cg00063503	7	0.50347	-0.000381296	0.000569916	0.50347	-0.000381296	0.000569916	0.974079769699716
1124	cg00063535	7	0.514209	0.000476174	0.000729995	0.917136	0.000128128	0.0012315	0.975003731423939
1125	cg00063567	7	0.977027	-5.06934e-06	0.000176037	0.883494	3.07933e-05	0.000210135	0.999682856612063
1126	cg00063649	7	0.703014	-7.52137e-05	0.000197279	0.703014	-7.52137e-05	0.000197279	0.987400437751035
1127	cg00063703	7	0.704967	0.00018443	0.000487106	0.704967	0.00018443	0.000487106	0.987481277121297
1128	cg00063734	7	0.109918	0.00141799	0.000887041	0.375984	0.00131888	0.00148972	0.91092028814214
1129	cg00063744	7	0.319124	0.000444473	0.000446142	0.440223	0.000448077	0.000580549	0.956256109528306
1130	cg00063748	7	0.512362	0.000593333	0.000905625	0.606267	0.000699832	0.00135782	0.97482967674261
1131	cg00063773	7	0.536661	-0.00123822	0.00200401	0.533132	-0.00145089	0.00232801	0.977233975263395
1132	cg00063828	7	0.176147	-0.00199427	0.00147428	0.176147	-0.00199427	0.00147428	0.93058933551192
1133	cg00063909	6	0.825647	-0.000413051	0.00187505	0.897306	-0.000311347	0.00241232	0.993739236024006
1134	cg00063945	7	0.134721	-0.000294877	0.000197145	0.128667	-0.000317745	0.000209128	0.922172129776577
1135	cg00063979	7	0.51364	0.000335467	0.00051359	0.51364	0.000335467	0.00051359	0.974995289904857
1136	cg00063982	6	0.175339	0.000778239	0.000574241	0.39184	0.000620546	0.000724695	0.93058933551192
1137	cg00064020	7	0.0659053	0.00202993	0.00110378	0.0659053	0.00202993	0.00110378	0.889497150014804
1138	cg00064051	7	0.594927	-0.000103775	0.000195172	0.594927	-0.000103775	0.000195172	0.981585911140265
1139	cg00064080	7	0.21622	0.000745604	0.000602927	0.21622	0.000745604	0.000602927	0.939857971804802
1140	cg00064235	7	0.895751	-5.43914e-05	0.000415105	0.875678	7.88893e-05	0.000504246	0.996740614858391
1141	cg00064261	7	0.174789	-0.000707936	0.000521702	0.174789	-0.000707936	0.000521702	0.930493054524226
1142	cg00064284	7	0.152788	-0.000534098	0.00037356	0.152788	-0.000534098	0.00037356	0.926795250563362
1143	cg00064296	7	0.806707	0.000236499	0.000966579	0.815927	0.000227709	0.000978188	0.992580062582172
1144	cg00064415	7	0.989571	-6.17712e-06	0.000472563	0.836474	0.000115088	0.000557581	0.999682856612063
1145	cg00064778	7	0.350508	-0.00138232	0.00148063	0.427149	-0.00142949	0.00180019	0.960231669217038
1146	cg00064840	7	0.492643	-0.000329488	0.000480226	0.410624	-0.00061107	0.000742674	0.973276712516657
1147	cg00064950	7	0.57021	-0.000166772	0.000293746	0.515334	-0.000213809	0.000328657	0.979805418272535
1148	cg00065048	7	0.0929253	0.00251601	0.00149748	0.0929253	0.00251601	0.00149748	0.905846271016546
1149	cg00065071	7	0.416729	-0.000207015	0.00025491	0.416729	-0.000207015	0.00025491	0.967789839907281
1150	cg00065088	7	0.368841	0.000554679	0.000617238	0.293132	0.000900663	0.000856733	0.962132797486093
1151	cg00065215	7	0.108113	0.000583849	0.000363376	0.108113	0.000583849	0.000363376	0.9097511950713
1152	cg00065302	7	0.113065	0.000946456	0.000597297	0.334669	0.000787161	0.00081592	0.913664574394617
1153	cg00065368	7	0.468134	-0.000455993	0.000628506	0.687023	-0.000399565	0.000991728	0.971101224057367
1154	cg00065385	6	0.653678	0.000142353	0.000317287	0.653678	0.000142353	0.000317287	0.985559909460641
1155	cg00065396	7	0.283391	-0.00262492	0.00244694	0.41605	-0.00225683	0.00277493	0.952713800851126
1156	cg00065408	7	0.401026	0.000219592	0.000261485	0.714406	0.000150416	0.000411034	0.966206140330492
1157	cg00065569	7	0.500449	0.000303546	0.000450509	0.725899	-0.000353136	0.00100727	0.973803641178322
1158	cg00065570	7	0.953175	-5.65782e-05	0.000963524	0.953175	-5.65782e-05	0.000963524	0.998806062800517
1159	cg00065905	6	0.105612	0.00052313	0.000323272	0.105612	0.00052313	0.000323272	0.90917123248788
1160	cg00065919	7	0.61815	-0.000144169	0.000289221	0.61815	-0.000144169	0.000289221	0.982860501189273
1161	cg00065921	7	0.417777	0.000124317	0.000153424	0.417777	0.000124317	0.000153424	0.967985112463706
1162	cg00065935	7	0.53269	0.000235109	0.000376835	0.53269	0.000235109	0.000376835	0.976920648373514
1163	cg00065957	7	0.306469	-0.000380554	0.000372122	0.810109	-0.000145979	0.000607522	0.954486940714432
1164	cg00066153	7	0.853338	-5.86499e-05	0.000317264	0.42534	0.000430911	0.000540537	0.994496839290791
1165	cg00066184	7	0.681928	0.000654123	0.00159607	0.762596	0.000512015	0.001695	0.986772275401589
1166	cg00066239	7	0.673183	0.000539823	0.00127986	0.673183	0.000539823	0.00127986	0.986376508008675
1167	cg00066270	7	0.017895	0.00193059	0.000815358	0.0424057	0.00197513	0.000973203	0.827882320004992
1168	cg00066351	7	0.848414	0.000258525	0.00135252	0.848414	0.000258525	0.00135252	0.994216475272272
1169	cg00066449	7	0.769063	5.66909e-05	0.000193088	0.769063	5.66909e-05	0.000193088	0.990880154893665
1170	cg00066468	7	0.801976	-5.26176e-05	0.000209806	0.691336	-0.000114239	0.000287725	0.992416941703884
1171	cg00066499	7	0.481246	-0.000187578	0.000266332	0.504038	-0.000206426	0.000308952	0.972143196834018
1172	cg00066508	7	0.625158	0.000282338	0.000577907	0.985529	1.76635e-05	0.000973864	0.982860501189273
1173	cg00066512	7	0.28998	-0.00151971	0.00143618	0.499597	-0.00132917	0.00196879	0.953533970283282
1174	cg00066554	7	0.906046	-5.77966e-05	0.000489687	0.906046	-5.77966e-05	0.000489687	0.997157018039168
1175	cg00066627	7	0.169691	0.000918448	0.00066884	0.261027	0.0012427	0.00110564	0.930032479907427
1176	cg00066663	7	0.671501	-0.000355649	0.000838618	0.671501	-0.000355649	0.000838618	0.98617279584959
1177	cg00066671	7	0.922646	3.20476e-05	0.000330045	0.704954	0.000174139	0.000459905	0.997572516591429
1178	cg00066722	7	0.613394	0.000322905	0.00063912	0.613394	0.000322905	0.00063912	0.982782619289384
1179	cg00066729	6	0.75701	6.09168e-05	0.000196881	0.669523	0.00014939	0.000350022	0.990385341764434
1180	cg00066748	7	0.536277	-0.000938593	0.00151765	0.797401	-0.000577233	0.00224856	0.97715476750286
1181	cg00066805	7	0.710501	0.000185867	0.000500742	0.710501	0.000185867	0.000500742	0.987589490691935
1182	cg00066816	7	0.474115	-0.000824748	0.00115221	0.474115	-0.000824748	0.00115221	0.971532203311366
1183	cg00066817	7	0.397631	-0.000861127	0.00101805	0.755809	-0.000498945	0.00160438	0.965460647732795
1184	cg00066828	7	0.605708	0.000151578	0.000293636	0.989414	5.69117e-06	0.00042895	0.982243734655402
1185	cg00066919	7	0.43868	0.000679136	0.000876957	0.666893	0.000589582	0.00136979	0.969443376962025
1186	cg00066925	7	0.442518	0.000195143	0.00025411	0.301206	0.000507199	0.000490592	0.969487913391518
1187	cg00066942	7	0.298747	-0.00152856	0.001471	0.298747	-0.00152856	0.001471	0.953976960957352
1188	cg00067018	7	0.943023	2.51534e-05	0.000351941	0.899768	4.87253e-05	0.000386848	0.998324372290754
1189	cg00067032	6	0.877228	7.63991e-05	0.000494542	0.757347	-0.000220153	0.000712546	0.995952794294995
1190	cg00067058	7	0.800348	-0.000123278	0.000487463	0.800348	-0.000123278	0.000487463	0.992388412095845
1191	cg00067102	7	0.628526	-0.000109546	0.000226427	0.628526	-0.000109546	0.000226427	0.982868535231433
1192	cg00067124	7	0.285017	0.00161822	0.00151361	0.70042	0.000881222	0.00229036	0.952889424827674
1193	cg00067126	7	0.0729302	-0.000628976	0.000350743	0.0729302	-0.000628976	0.000350743	0.893254724708648
1194	cg00067196	7	0.440514	0.000402722	0.000522117	0.440514	0.000402722	0.000522117	0.969443376962025
1195	cg00067274	7	0.904103	-0.000298635	0.00247873	0.904103	-0.000298635	0.00247873	0.99713701273472
1196	cg00067365	7	0.345144	-0.000131957	0.000139777	0.480247	-0.000120084	0.000170114	0.959886021821285
1197	cg00067471	6	0.104967	-0.00222639	0.00137327	0.30709	-0.00241949	0.00236892	0.90917123248788
1198	cg00067538	5	0.155128	0.000940455	0.000661524	0.249924	0.00118116	0.00102662	0.92680418760732
1199	cg00067574	7	0.11842	-0.000202804	0.000129883	0.11842	-0.000202804	0.000129883	0.915737701979736
1200	cg00067576	7	0.933796	2.67556e-05	0.000322084	0.965038	-1.93133e-05	0.000440617	0.997889840398754
1201	cg00067588	7	0.931005	-5.2177e-05	0.000602641	0.96637	-2.77889e-05	0.000659105	0.99774347291396
1202	cg00067600	6	0.0375186	0.00110431	0.000530899	0.0375186	0.00110431	0.000530899	0.869825675814425
1203	cg00067720	7	0.661206	-0.000574258	0.00131035	0.661206	-0.000574258	0.00131035	0.985980983120845
1204	cg00067742	7	0.622624	-0.000203133	0.000412759	0.737823	-0.000185011	0.000552703	0.982860501189273
1205	cg00067768	6	0.500996	0.000366531	0.000544685	0.579806	0.000389701	0.000703853	0.973913169643762
1206	cg00067824	7	0.672844	-0.000657495	0.00155713	0.710405	-0.000612252	0.00164889	0.986376508008675
1207	cg00067884	7	0.849764	0.000130546	0.000689191	0.889552	-0.000135767	0.000977648	0.994345663645867
1208	cg00068038	7	0.446706	-0.000445105	0.000584958	0.446706	-0.000445105	0.000584958	0.969903498168607
1209	cg00068102	7	0.347209	0.000401481	0.0004271	0.347209	0.000401481	0.0004271	0.960231669217038
1210	cg00068153	6	0.0541044	0.00194788	0.00101136	0.0541044	0.00194788	0.00101136	0.883427639853191
1211	cg00068155	7	0.89196	-5.378e-05	0.000395951	0.873656	-7.83438e-05	0.000492676	0.996470212354456
1212	cg00068160	7	0.493591	-0.000590149	0.000862023	0.979364	3.73714e-05	0.00144482	0.973467325841481
1213	cg00068305	7	0.209149	0.000485069	0.000386229	0.209149	0.000485069	0.000386229	0.939363584494827
1214	cg00068316	7	0.874329	-6.53127e-05	0.000412948	0.806108	-0.000121155	0.000493603	0.995752599669595
1215	cg00068377	7	0.878836	-4.26041e-05	0.000279472	0.944202	2.69386e-05	0.000384893	0.995963396332758
1216	cg00068412	7	0.116334	-0.00164814	0.00104954	0.116334	-0.00164814	0.00104954	0.915012815466483
1217	cg00068428	7	0.365075	0.00140685	0.00155327	0.638999	0.000992601	0.00211598	0.961662702829541
1218	cg00068433	7	0.256505	0.000899947	0.000793121	0.295795	0.00101994	0.000975556	0.948937328197445
1219	cg00068503	7	0.344257	-0.000491478	0.000519649	0.344257	-0.000491478	0.000519649	0.959747020630298
1220	cg00068621	7	0.952092	-8.4891e-06	0.000141296	0.952092	-8.4891e-06	0.000141296	0.998700168008974
1221	cg00068622	7	0.155945	0.00103396	0.000728731	0.155945	0.00103396	0.000728731	0.926985264118654
1222	cg00068810	7	0.143329	-0.00254928	0.0017419	0.143329	-0.00254928	0.0017419	0.924751468407274
1223	cg00068909	7	0.158389	-0.00109835	0.000778689	0.259738	-0.00119219	0.00105783	0.927012802018682
1224	cg00069002	7	0.37399	0.000973702	0.00109525	0.37399	0.000973702	0.00109525	0.962607453592836
1225	cg00069003	7	0.935495	0.000178087	0.00220041	0.976777	7.06175e-05	0.00242592	0.997984524832529
1226	cg00069014	7	0.51913	0.000365571	0.000567052	0.51913	0.000365571	0.000567052	0.975488643004544
1227	cg00069017	7	0.0919955	0.000443563	0.000263248	0.275364	0.000414171	0.000379697	0.905179207454119
1228	cg00069059	7	0.831584	9.23221e-05	0.000434109	0.831584	9.23221e-05	0.000434109	0.993972719242323
1229	cg00069309	7	0.424842	-0.00122095	0.00152992	0.424842	-0.00122095	0.00152992	0.968382394264606
1230	cg00069314	7	0.693043	-0.000415614	0.00105291	0.693043	-0.000415614	0.00105291	0.987282889106768
1231	cg00069391	7	0.223021	0.00185296	0.00152064	0.365653	0.0018174	0.00200896	0.941582803671549
1232	cg00069417	7	0.353062	0.000468445	0.000504428	0.353062	0.000468445	0.000504428	0.960231669217038
1233	cg00069432	7	0.807204	-0.000138807	0.000568799	0.807204	-0.000138807	0.000568799	0.992580062582172
1234	cg00069642	7	0.171885	-0.00148705	0.00108848	0.171885	-0.00148705	0.00108848	0.930295792697739
1235	cg00069860	7	0.69061	7.84e-05	0.000196971	0.69061	7.84e-05	0.000196971	0.987219902879556
1236	cg00069969	7	0.626739	0.000538085	0.00110644	0.915518	0.000174614	0.00164605	0.982868535231433
1237	cg00070042	7	0.340898	-0.00117512	0.00123386	0.340898	-0.00117512	0.00123386	0.959460700547713
1238	cg00070052	7	0.244496	0.00186885	0.00160579	0.244496	0.00186885	0.00160579	0.946346314323968
1239	cg00070162	7	0.0724564	-0.00185804	0.0010344	0.349857	-0.00179952	0.0019249	0.892878911416698
1240	cg00070181	7	0.562944	0.000317823	0.000549416	0.562944	0.000317823	0.000549416	0.979176458292196
1241	cg00070235	6	0.111019	0.000363134	0.000227866	0.111019	0.000363134	0.000227866	0.912072853590414
1242	cg00070318	7	0.250927	0.00197209	0.0017177	0.258351	0.00259003	0.00229146	0.947397886469754
1243	cg00070370	7	0.173141	0.000754467	0.000553867	0.262845	0.000761822	0.000680385	0.930295792697739
1244	cg00070383	7	0.548186	0.000286303	0.000476789	0.441946	0.000425	0.00055273	0.978037716707922
1245	cg00070460	7	0.601679	0.000360983	0.000691556	0.601679	0.000360983	0.000691556	0.981959017686211
1246	cg00070529	7	0.0770411	0.00328487	0.00185783	0.0770411	0.00328487	0.00185783	0.89715143267978
1247	cg00070715	7	0.481036	-0.00168806	0.00239564	0.481036	-0.00168806	0.00239564	0.972143196834018
1248	cg00070814	7	0.835554	-3.38199e-05	0.000162922	0.835554	-3.38199e-05	0.000162922	0.994014664921415
1249	cg00070899	7	0.0944304	0.00310321	0.00185546	0.124546	0.00387811	0.00252486	0.906860514401429
1250	cg00070908	7	0.649756	0.000141493	0.000311589	0.649756	0.000141493	0.000311589	0.98534409120616
1251	cg00071012	7	0.846011	0.000259738	0.0013374	0.846011	0.000259738	0.0013374	0.994155204774982
1252	cg00071051	7	0.683981	0.00037092	0.000911267	0.674552	0.000391609	0.000932605	0.987002551603803
1253	cg00071161	7	0.330357	0.00080602	0.000828051	0.330357	0.00080602	0.000828051	0.957742497361592
1254	cg00071241	7	0.88553	-7.52361e-05	0.000522608	0.88553	-7.52361e-05	0.000522608	0.996195371299052
1255	cg00071250	6	0.536816	0.000618168	0.00100086	0.639744	0.000523826	0.00111915	0.977234421433917
1256	cg00071360	7	0.620367	-0.000707416	0.00142817	0.668849	-0.000657828	0.00153796	0.982860501189273
1257	cg00071381	6	0.171016	0.000662919	0.000484255	0.267326	0.000584221	0.000526685	0.930295792697739
1258	cg00071408	7	0.0713894	0.000531473	0.000294773	0.0713894	0.000531473	0.000294773	0.892436207449018
1259	cg00071446	7	0.723295	-0.000441516	0.00124702	0.567526	-0.000906308	0.00158529	0.988412907807256
1260	cg00071565	5	0.654234	5.1936e-05	0.000115957	0.654234	5.1936e-05	0.000115957	0.985559909460641
1261	cg00071618	7	0.168734	0.00153555	0.00111572	0.433719	0.00111936	0.00142987	0.930032479907427
1262	cg00071751	7	0.131981	0.000196381	0.00013037	0.303274	0.000179308	0.000174181	0.920927751198548
1263	cg00071887	7	0.226549	0.000875276	0.00072379	0.215734	0.00108073	0.000872997	0.94232605819449
1264	cg00071950	7	0.518685	-0.00136491	0.00211492	0.536026	-0.0013423	0.00216908	0.975488643004544
1265	cg00071984	7	0.882553	4.97195e-05	0.000336547	0.444685	-0.000456887	0.000597781	0.99612707849297
1266	cg00072099	7	0.294281	0.000113613	0.000108329	0.294281	0.000113613	0.000108329	0.953976960957352
1267	cg00072216	7	0.883028	2.13738e-05	0.00014527	0.883028	2.13738e-05	0.00014527	0.99616160921399
1268	cg00072369	7	0.528186	-9.49242e-05	0.000150488	0.528186	-9.49242e-05	0.000150488	0.976656745345455
1269	cg00072407	7	0.684163	0.000431164	0.00105992	0.745105	0.000383897	0.00118086	0.987032817518999
1270	cg00072426	7	0.607832	-0.000549934	0.00107164	0.911598	-0.000167908	0.00151237	0.982518809760074
1271	cg00072675	7	0.263426	0.00076293	0.000682205	0.532979	0.000561976	0.000901377	0.949801680833621
1272	cg00072720	6	0.521371	0.000682976	0.0010651	0.587865	0.000694187	0.00128095	0.975796252955871
1273	cg00072957	7	0.132992	0.000543559	0.000361792	0.132992	0.000543559	0.000361792	0.921084929148799
1274	cg00073003	7	0.173998	-0.0014503	0.00106682	0.277869	-0.00129207	0.00119072	0.930295792697739
1275	cg00073010	7	0.972261	1.17092e-05	0.000336742	0.973795	1.10963e-05	0.000337792	0.999532666191196
1276	cg00073090	7	0.783943	0.000344529	0.00125656	0.783943	0.000344529	0.00125656	0.991636891062392
1277	cg00073244	7	0.252566	0.000835466	0.000730214	0.244101	0.000954733	0.000819656	0.947610740582289
1278	cg00073380	6	0.127422	-0.000815008	0.00053466	0.127422	-0.000815008	0.00053466	0.919901319116105
1279	cg00073543	7	0.464768	0.000347733	0.000475683	0.52602	0.000363489	0.000573241	0.971010021045412
1280	cg00073549	7	0.180272	0.00153851	0.00114821	0.35035	0.00126073	0.00134995	0.931302868879117
1281	cg00073650	6	0.239688	0.000968903	0.00082406	0.271442	0.00115518	0.00105041	0.945475067839142
1282	cg00073713	7	0.995338	2.03855e-06	0.000348852	0.995338	2.03855e-06	0.000348852	0.999779294669171
1283	cg00073716	7	0.992234	3.72947e-06	0.000383183	0.611392	-0.000361587	0.000711663	0.999682856612063
1284	cg00073771	7	0.40092	0.000175178	0.000208551	0.40092	0.000175178	0.000208551	0.966199605409905
1285	cg00073780	7	0.97735	-7.14463e-06	0.000251645	0.910707	-3.39125e-05	0.000302393	0.999682856612063
1286	cg00073794	7	0.023219	0.00132152	0.000582215	0.023219	0.00132152	0.000582215	0.846192141732441
1287	cg00073837	7	0.160684	0.000521989	0.000372112	0.160684	0.000521989	0.000372112	0.927012802018682
1288	cg00074145	6	0.885111	-0.000189516	0.00131159	0.958714	-8.4935e-05	0.00164068	0.99616160921399
1289	cg00074184	7	0.95	-1.62916e-05	0.000259807	0.95	-1.62916e-05	0.000259807	0.998548086167605
1290	cg00074244	7	0.111867	-0.000348616	0.000219275	0.189884	-0.0004203	0.000320614	0.912841119203669
1291	cg00074348	7	0.395391	-0.00112489	0.00132359	0.67575	-0.00115977	0.00277278	0.965257164851581
1292	cg00074379	6	0.232803	-0.00179769	0.00150665	0.232803	-0.00179769	0.00150665	0.943794253012584
1293	cg00074415	7	0.0999633	0.000953233	0.000579462	0.167688	0.00097342	0.000705544	0.907336504879688
1294	cg00074746	7	0.610665	0.000458971	0.00090149	0.750493	0.000386613	0.00121581	0.982768340075559
1295	cg00074771	7	0.932597	0.000183972	0.00217517	0.932597	0.000183972	0.00217517	0.997865823264599
1296	cg00074818	7	0.167623	0.00244962	0.00177524	0.406164	0.00244631	0.002945	0.929868165629895
1297	cg00074851	7	0.756616	7.84936e-05	0.000253265	0.92073	-3.49701e-05	0.00035141	0.990373040312887
1298	cg00075103	6	0.40146	-0.00104583	0.0012465	0.40146	-0.00104583	0.0012465	0.966297435969514
1299	cg00075123	7	0.433568	0.000491709	0.000627901	0.433568	0.000491709	0.000627901	0.969133556969453
1300	cg00075192	7	0.157854	0.000225798	0.000159877	0.157854	0.000225798	0.000159877	0.927012802018682
1301	cg00075204	7	0.758988	-0.000134816	0.000439414	0.758988	-0.000134816	0.000439414	0.990445012581893
1302	cg00075467	7	0.233275	0.00264547	0.00221942	0.233275	0.00264547	0.00221942	0.944201353642031
1303	cg00075507	7	0.411824	0.00100997	0.00123064	0.411824	0.00100997	0.00123064	0.967593124235045
1304	cg00075589	7	0.96662	-1.44378e-05	0.000345008	0.62764	-0.000271689	0.000560123	0.999204286126382
1305	cg00075608	7	0.484762	0.00049492	0.00070838	0.484762	0.00049492	0.00070838	0.972663857309414
1306	cg00075615	7	0.345006	0.000417863	0.000442501	0.310365	0.000584651	0.00057632	0.959886021821285
1307	cg00075620	7	0.962893	-3.31146e-05	0.00071179	0.962893	-3.31146e-05	0.00071179	0.999048662118294
1308	cg00075634	7	0.854887	-5.88549e-05	0.000321811	0.854887	-5.88549e-05	0.000321811	0.994657821339112
1309	cg00075698	6	0.526475	0.000601144	0.00094908	0.946861	9.75085e-05	0.00146301	0.976446789828354
1310	cg00075768	7	0.760406	-6.82151e-05	0.000223694	0.760406	-6.82151e-05	0.000223694	0.990445012581893
1311	cg00075920	7	0.576702	-0.000894629	0.00160268	0.360202	-0.00237395	0.00259453	0.979811089379914
1312	cg00075956	7	0.0195128	0.00238064	0.00101929	0.0346311	0.00263457	0.00124705	0.836811488930538
1313	cg00075975	7	0.349035	0.000850776	0.000908499	0.349035	0.000850776	0.000908499	0.960231669217038
1314	cg00076056	7	0.277524	0.00024787	0.000228263	0.277524	0.00024787	0.000228263	0.951640745390342
1315	cg00076216	7	0.855511	0.000303559	0.00166707	0.985214	-4.13329e-05	0.0022303	0.994657821339112
1316	cg00076313	6	0.884113	-8.06694e-05	0.000553452	0.884113	-8.06694e-05	0.000553452	0.99616160921399
1317	cg00076325	7	0.0531373	-0.00195117	0.00100898	0.115475	-0.0018931	0.00120269	0.883265281573629
1318	cg00076353	7	0.434846	-0.00014531	0.000186074	0.434846	-0.00014531	0.000186074	0.969136369124934
1319	cg00076555	7	0.995247	-6.0441e-06	0.00101472	0.919792	-0.000117657	0.00116844	0.999779294669171
1320	cg00076645	7	0.663281	-0.00015781	0.000362458	0.663281	-0.00015781	0.000362458	0.985984640747845
1321	cg00076653	7	0.51966	0.000828171	0.00128624	0.531052	0.00092614	0.00147851	0.975488643004544
1322	cg00076774	7	0.986328	-2.75341e-05	0.00160676	0.986328	-2.75341e-05	0.00160676	0.999682856612063
1323	cg00076797	7	0.929788	-6.06336e-05	0.000688146	0.650134	-0.000477788	0.00105338	0.99774347291396
1324	cg00076880	6	0.316122	0.000677609	0.000675946	0.42252	0.00061094	0.000761717	0.955769506264232
1325	cg00076936	7	0.52441	0.000509765	0.00080081	0.35926	0.00107531	0.00117293	0.976173999500441
1326	cg00076998	7	0.616504	-0.000107122	0.000213897	0.616504	-0.000107122	0.000213897	0.982860501189273
1327	cg00077017	7	0.00928355	-0.000478958	0.000184113	0.0779074	-0.000416418	0.000236204	0.799521320891544
1328	cg00077281	7	0.414071	0.000230001	0.000281605	0.53475	0.000215798	0.000347628	0.967733961576859
1329	cg00077297	7	0.306535	0.00107259	0.00104897	0.306535	0.00107259	0.00104897	0.954486940714432
1330	cg00077312	7	0.287348	0.000396241	0.000372422	0.287348	0.000396241	0.000372422	0.953007138020691
1331	cg00077426	7	0.946706	-2.70394e-05	0.000404519	0.946706	-2.70394e-05	0.000404519	0.998503026222271
1332	cg00077477	6	0.0485725	0.000927859	0.000470439	0.116928	0.000882725	0.000563034	0.880519432193099
1333	cg00077547	7	0.081969	0.00079878	0.000459234	0.081969	0.00079878	0.000459234	0.899843458905676
1334	cg00077566	7	0.504126	0.000344819	0.000516186	0.882192	0.000101629	0.000685799	0.974079769699716
1335	cg00077606	7	0.978103	-2.45889e-05	0.000895856	0.894068	-0.000158816	0.00119268	0.999682856612063
1336	cg00077838	7	0.508755	-0.000461051	0.000697741	0.961289	-4.7158e-05	0.000971596	0.974299013826772
1337	cg00077877	7	0.0945839	0.00145132	0.000868172	0.189941	0.0017734	0.00135296	0.906860514401429
1338	cg00077898	6	0.757453	7.47758e-05	0.000242128	0.785816	-8.22674e-05	0.000302734	0.990440229443779
1339	cg00077904	7	0.772225	0.000220456	0.000761599	0.773395	0.000222133	0.000771464	0.99112924004533
1340	cg00078025	6	0.573496	-0.00128568	0.00228399	0.573496	-0.00128568	0.00228399	0.979811089379914
1341	cg00078194	6	0.720333	-0.000117434	0.000328015	0.720333	-0.000117434	0.000328015	0.988321448606213
1342	cg00078221	7	0.820569	0.000121898	0.000537437	0.820569	0.000121898	0.000537437	0.993576203679173
1343	cg00078245	7	0.950323	-6.36792e-05	0.00102212	0.950323	-6.36792e-05	0.00102212	0.998548086167605
1344	cg00078259	7	0.772026	0.000212372	0.000733012	0.973304	-4.025e-05	0.00120278	0.991094845203276
1345	cg00078270	6	0.886547	4.53953e-05	0.000318172	0.946649	-2.63099e-05	0.000393181	0.996271865668284
1346	cg00078299	5	0.773665	0.000676401	0.002352	0.773665	0.000676401	0.002352	0.991206336696578
1347	cg00078318	7	0.539193	-0.000138581	0.00022569	0.517717	-0.000207851	0.000321318	0.977292243200142
1348	cg00078334	7	0.36618	-0.000456321	0.000504974	0.36618	-0.000456321	0.000504974	0.961992970830755
1349	cg00078348	7	0.877979	0.000289907	0.00188825	0.877979	0.000289907	0.00188825	0.995963396332758
1350	cg00078456	7	0.492579	-0.00151232	0.00220387	0.492579	-0.00151232	0.00220387	0.973247205827536
1351	cg00078746	7	0.0458851	0.00126045	0.000631348	0.186941	0.00125006	0.000947244	0.879839546844355
1352	cg00078759	7	0.194944	-0.000498099	0.000384309	0.194944	-0.000498099	0.000384309	0.935319012180044
1353	cg00078857	7	0.731155	0.000262694	0.000764558	0.731155	0.000262694	0.000764558	0.988977003423059
1354	cg00078861	6	0.732033	0.000593579	0.00173347	0.732033	0.000593579	0.00173347	0.988977003423059
1355	cg00078911	7	0.266695	0.000666339	0.000599924	0.266695	0.000666339	0.000599924	0.950226457123875
1356	cg00078940	7	0.623806	0.000106977	0.000218115	0.738102	8.63981e-05	0.000258393	0.982860501189273
1357	cg00078968	7	0.927419	-3.73462e-05	0.00040998	0.927419	-3.73462e-05	0.00040998	0.99774347291396
1358	cg00078996	7	0.213533	-0.00381782	0.00306921	0.21755	-0.00491111	0.00398283	0.939852224996715
1359	cg00079023	7	0.106042	0.00182999	0.00113225	0.121729	0.00221438	0.00143089	0.90917123248788
1360	cg00079056	7	0.899555	-7.06133e-05	0.00055943	0.899555	-7.06133e-05	0.00055943	0.996843308470191
1361	cg00079169	7	0.69393	0.000195038	0.000495615	0.69393	0.000195038	0.000495615	0.987283336368612
1362	cg00079216	7	0.512093	0.000593249	0.000904919	0.512093	0.000593249	0.000904919	0.97482967674261
1363	cg00079219	6	0.496117	-0.000326002	0.000478984	0.496117	-0.000326002	0.000478984	0.973506358760737
1364	cg00079224	7	0.179729	0.0006728	0.000501494	0.179729	0.0006728	0.000501494	0.931302868879117
1365	cg00079302	7	0.503054	-0.000324063	0.000483898	0.292169	-0.000668605	0.000634727	0.974079769699716
1366	cg00079388	6	0.887816	6.8234e-05	0.000483694	0.888694	0.000130767	0.000934331	0.996323386769121
1367	cg00079485	7	0.123122	0.00103452	0.000670978	0.123122	0.00103452	0.000670978	0.917716576490784
1368	cg00079551	6	0.440391	-0.001723	0.00223322	0.440391	-0.001723	0.00223322	0.969443376962025
1369	cg00079563	7	0.375144	-0.000146551	0.000165243	0.375144	-0.000146551	0.000165243	0.962914223809088
1370	cg00079598	7	0.624664	0.000748798	0.0015305	0.624664	0.000748798	0.0015305	0.982860501189273
1371	cg00079638	7	0.91957	1.63483e-05	0.000161904	0.944775	1.20932e-05	0.000174579	0.99741360418538
1372	cg00079764	7	0.210098	0.00105604	0.00084261	0.210098	0.00105604	0.00084261	0.939715158331085
1373	cg00079785	7	0.518426	0.000433877	0.000671872	0.518426	0.000433877	0.000671872	0.975488643004544
1374	cg00079898	6	0.171019	-0.00206377	0.00150757	0.310132	-0.00305427	0.0030093	0.930295792697739
1375	cg00080012	7	0.989041	1.85597e-06	0.000135127	0.989041	1.85597e-06	0.000135127	0.999682856612063
1376	cg00080059	7	0.603718	-0.000158778	0.000305894	0.603718	-0.000158778	0.000305894	0.98206940439349
1377	cg00080060	7	0.305481	0.000741103	0.000723203	0.329069	0.00118249	0.00121158	0.954152502192006
1378	cg00080081	4	0.16476	0.00272599	0.00196221	0.16476	0.00272599	0.00196221	0.928127080093157
1379	cg00080118	6	0.432376	0.000214413	0.000273092	0.868998	7.46104e-05	0.000452371	0.969133556969453
1380	cg00080123	6	0.247325	-0.000196366	0.000169739	0.22454	-0.000251362	0.00020696	0.946346314323968
1381	cg00080125	7	0.109506	-0.00179639	0.00112245	0.109506	-0.00179639	0.00112245	0.91092028814214
1382	cg00080148	7	0.466096	0.000370634	0.000508521	0.466096	0.000370634	0.000508521	0.971074024712657
1383	cg00080188	7	0.227732	0.000849547	0.000704304	0.279651	0.000992695	0.000918224	0.942514752924093
1384	cg00080252	7	0.908643	0.000110098	0.000959454	0.908643	0.000110098	0.000959454	0.997272571686486
1385	cg00080312	7	0.0635554	-0.00046447	0.000250349	0.120233	-0.000438997	0.000282532	0.889016704079534
1386	cg00080333	7	0.110411	-0.00148634	0.000931089	0.15079	-0.00155241	0.0010805	0.911530002262239
1387	cg00080423	7	0.0688382	0.000740204	0.000406822	0.153443	0.000654364	0.000458407	0.891248046530526
1388	cg00080682	6	0.159392	0.000995019	0.000707131	0.334459	0.00096468	0.000999492	0.927012802018682
1389	cg00080706	7	0.53794	0.000470003	0.000763077	0.894937	0.000146059	0.00110601	0.977270515954166
1390	cg00080972	7	0.596425	-0.00235574	0.00444859	0.231578	-0.00937451	0.00783623	0.981735739680705
1391	cg00080987	7	0.499731	0.00091162	0.00135072	0.405122	0.00147047	0.00176631	0.973693085224267
1392	cg00081019	7	0.365209	-0.000209738	0.00023163	0.422956	-0.000287119	0.000358315	0.961662702829541
1393	cg00081046	7	0.908257	0.00018384	0.00159532	0.929009	0.000145966	0.00163836	0.997272571686486
1394	cg00081084	7	0.378898	0.000675631	0.000767825	0.455653	0.000629921	0.00084437	0.963695161246453
1395	cg00081087	7	0.461463	-0.000877896	0.00119208	0.461463	-0.000877896	0.00119208	0.970978998407919
1396	cg00081105	7	0.807681	0.000294499	0.00120985	0.938117	0.000125842	0.0016209	0.992604697602631
1397	cg00081251	7	0.878585	-4.69889e-05	0.000307593	0.803534	-9.52537e-05	0.00038289	0.995963396332758
1398	cg00081324	7	0.875332	-0.000128598	0.000819676	0.875332	-0.000128598	0.000819676	0.99584065606218
1399	cg00081347	7	0.320813	0.000280743	0.000282782	0.568845	0.00025144	0.000441313	0.956509450416735
1400	cg00081417	7	0.415775	0.00137788	0.0016932	0.514333	0.00124764	0.00191325	0.967789839907281
1401	cg00081439	7	0.492087	0.00132128	0.00192328	0.492087	0.00132128	0.00192328	0.973235079673457
1402	cg00081574	7	0.83333	0.000104081	0.000494604	0.83333	0.000104081	0.000494604	0.994014664921415
1403	cg00081602	7	0.150373	0.00166809	0.00115984	0.157253	0.00168022	0.00118796	0.925862661197482
1404	cg00081666	7	0.696748	-0.000100783	0.000258607	0.696748	-0.000100783	0.000258607	0.987283336368612
1405	cg00081714	7	0.332068	0.000668444	0.000689149	0.332068	0.000668444	0.000689149	0.957742497361592
1406	cg00081729	7	0.633099	-0.00118402	0.0024803	0.633099	-0.00118402	0.0024803	0.983256519435833
1407	cg00081799	7	0.809816	0.000122113	0.000507402	0.943464	4.15703e-05	0.000586188	0.992704591954448
1408	cg00081827	7	0.0960342	0.00121078	0.000727458	0.180607	0.0012142	0.000906868	0.906860514401429
1409	cg00081835	7	0.486672	0.000164898	0.000237054	0.875343	6.71263e-05	0.000427896	0.97291246978144
1410	cg00081919	7	0.726188	0.000324027	0.000925261	0.726308	0.000324048	0.000925745	0.988602653292819
1411	cg00081935	7	0.821728	5.59852e-05	0.000248467	0.821728	5.59852e-05	0.000248467	0.993635133884374
1412	cg00081975	7	0.740784	-0.000119103	0.000360027	0.740784	-0.000119103	0.000360027	0.989580222791518
1413	cg00082140	7	0.379576	0.00114165	0.00129928	0.379576	0.00114165	0.00129928	0.963695161246453
1414	cg00082178	7	0.113948	0.000691203	0.000437278	0.113948	0.000691203	0.000437278	0.913710880541574
1415	cg00082182	7	0.228142	0.000682357	0.000566197	0.318266	0.00101125	0.00101325	0.942533283123437
1416	cg00082219	4	0.658575	-0.000914851	0.00207036	0.658575	-0.000914851	0.00207036	0.985763298366979
1417	cg00082285	7	0.239341	-0.00110873	0.000942285	0.239341	-0.00110873	0.000942285	0.945321953285905
1418	cg00082384	6	0.686113	-0.000464248	0.00114874	0.966261	-6.1112e-05	0.0014448	0.987141330775086
1419	cg00082411	6	0.391703	-0.000302692	0.000353392	0.446935	-0.000341843	0.000449477	0.964957446259199
1420	cg00082426	7	0.509236	0.000128689	0.000194975	0.509236	0.000128689	0.000194975	0.974373822065587
1421	cg00082491	6	0.423686	0.000256173	0.000320199	0.421452	0.000267529	0.000332788	0.968267760401461
1422	cg00082497	5	0.66539	-0.000115206	0.000266382	0.66539	-0.000115206	0.000266382	0.985984640747845
1423	cg00082540	7	0.0166217	-0.00276512	0.00115455	0.166749	-0.00241133	0.00174389	0.823959365485404
1424	cg00082656	7	0.149978	0.0027494	0.00190982	0.149978	0.0027494	0.00190982	0.925862661197482
1425	cg00082664	7	0.474094	0.000263295	0.000367815	0.531783	0.000245719	0.00039297	0.971532203311366
1426	cg00082713	7	0.891391	3.02699e-05	0.000221685	0.860511	-5.36185e-05	0.000305131	0.996470212354456
1427	cg00082770	7	0.477732	0.000907334	0.00127802	0.477732	0.000907334	0.00127802	0.971819787875746
1428	cg00082833	7	0.324714	0.000168051	0.000170642	0.470678	0.000183393	0.000254226	0.957127643228727
1429	cg00082874	7	0.15634	-0.00115015	0.000811401	0.15634	-0.00115015	0.000811401	0.927012802018682
1430	cg00082897	7	0.319096	0.000802072	0.000805038	0.319096	0.000802072	0.000805038	0.956256109528306
1431	cg00082912	7	0.0480185	-0.003696	0.00186931	0.0725937	-0.00374943	0.00208838	0.879858380138429
1432	cg00082954	6	0.886112	-0.00017471	0.00121983	0.71218	-0.000777909	0.00210855	0.996240506639126
1433	cg00083018	7	0.17586	-0.00140475	0.00103778	0.17586	-0.00140475	0.00103778	0.93058933551192
1434	cg00083042	7	0.519952	0.000392946	0.000610715	0.859536	0.000140523	0.000794075	0.975525651415114
1435	cg00083046	7	0.720753	-0.000139878	0.000391321	0.722966	-0.000161623	0.000455921	0.988321448606213
1436	cg00083059	7	0.298421	-0.000339132	0.000326143	0.193929	-0.000788	0.0006066	0.953976960957352
1437	cg00083072	7	0.660973	-0.000196891	0.000448938	0.660973	-0.000196891	0.000448938	0.985965904456567
1438	cg00083139	6	0.226239	-0.000217805	0.000179989	0.431692	-0.000191657	0.000243745	0.942068524748519
1439	cg00083188	7	0.935316	0.000117266	0.00144491	0.935316	0.000117266	0.00144491	0.997966820481762
1440	cg00083193	7	0.066996	0.00147184	0.000803537	0.066996	0.00147184	0.000803537	0.890735119323566
1441	cg00083194	7	0.215936	-0.000241488	0.000195156	0.215936	-0.000241488	0.000195156	0.939857971804802
1442	cg00083206	7	0.87686	-0.000667405	0.00430722	0.87686	-0.000667405	0.00430722	0.995952794294995
1443	cg00083223	7	0.27584	0.000610223	0.000559985	0.542392	0.000585046	0.000960352	0.951640745390342
1444	cg00083262	7	0.470162	-0.000636549	0.000881384	0.470162	-0.000636549	0.000881384	0.971211009092447
1445	cg00083265	7	0.73388	0.000128974	0.000379371	0.749492	-0.000250308	0.000783907	0.989178075867701
1446	cg00083399	7	0.957901	-3.54391e-05	0.000671354	0.973986	3.4927e-05	0.00107107	0.999006582593311
1447	cg00083401	7	0.54504	0.00019098	0.00031556	0.54504	0.00019098	0.00031556	0.977589436398601
1448	cg00083535	7	0.37906	0.000342247	0.000389081	0.836904	0.000112145	0.000544779	0.963695161246453
1449	cg00083596	7	0.545526	0.000351615	0.000581684	0.545526	0.000351615	0.000581684	0.977639669914068
1450	cg00083616	7	0.408981	0.000528228	0.000639742	0.408981	0.000528228	0.000639742	0.967026229727364
1451	cg00083652	7	0.268362	0.000223957	0.000202339	0.429203	0.00022336	0.000282535	0.950698742372914
1452	cg00083659	7	0.147418	-0.000944964	0.000652278	0.147418	-0.000944964	0.000652278	0.92505564299681
1453	cg00083685	7	0.0188247	0.001783	0.000759052	0.0188247	0.001783	0.000759052	0.832077466698982
1454	cg00083765	7	0.283811	0.000140312	0.000130913	0.283811	0.000140312	0.000130913	0.952855669488954
1455	cg00083801	6	0.668969	0.000112928	0.00026412	0.94431	2.87244e-05	0.000411209	0.985984640747845
1456	cg00083833	7	0.225373	0.000990407	0.000816922	0.225373	0.000990407	0.000816922	0.941896935187831
1457	cg00083959	7	0.372276	0.00143584	0.0016093	0.372276	0.00143584	0.0016093	0.962283403467487
1458	cg00083993	7	0.386473	-0.000670585	0.000774319	0.386473	-0.000670585	0.000774319	0.964452984771574
1459	cg00084019	7	0.159948	0.000901672	0.000641647	0.361171	0.000764875	0.000837636	0.927012802018682
1460	cg00084094	7	0.0726911	-0.00076007	0.000423493	0.0726911	-0.00076007	0.000423493	0.893148406522691
1461	cg00084184	7	0.107744	0.000863191	0.000536672	0.15309	0.000886623	0.00062058	0.909647194065721
1462	cg00084202	7	0.822852	0.000200151	0.000894014	0.822852	0.000200151	0.000894014	0.993664671926482
1463	cg00084338	6	0.314733	-0.00220911	0.00219738	0.314733	-0.00220911	0.00219738	0.955576968332488
1464	cg00084347	7	0.184375	-0.00110063	0.00082916	0.184375	-0.00110063	0.00082916	0.932226211639772
1465	cg00084398	7	0.898762	-0.000142855	0.00112285	0.898762	-0.000142855	0.00112285	0.996797321399047
1466	cg00084432	7	0.555981	-0.000276145	0.000468979	0.512513	-0.00036268	0.00055377	0.978568688703803
1467	cg00084435	7	0.832869	-0.000148053	0.000701594	0.957666	-4.83054e-05	0.000909996	0.994014664921415
1468	cg00084577	7	0.294644	0.00143017	0.00136468	0.294644	0.00143017	0.00136468	0.953976960957352
1469	cg00084604	7	0.0116043	0.00149872	0.000593798	0.0116043	0.00149872	0.000593798	0.805638219299905
1470	cg00084643	7	0.0394392	-0.00169845	0.000824661	0.054175	-0.00198132	0.00102902	0.871785363727479
1471	cg00084687	7	0.643695	6.47497e-05	0.000139988	0.643695	6.47497e-05	0.000139988	0.984456684734142
1472	cg00084720	7	0.403271	0.00104428	0.00124945	0.403271	0.00104428	0.00124945	0.966549281448626
1473	cg00084770	7	0.225099	0.000811565	0.000669011	0.95737	-7.17795e-05	0.00134282	0.941873877574436
1474	cg00084798	7	0.650636	0.000345016	0.000761828	0.953247	7.20385e-05	0.00122871	0.985377993396873
1475	cg00085013	7	0.280363	0.000921391	0.000853532	0.533294	0.000700584	0.00112456	0.951766577680159
1476	cg00085029	7	0.89282	3.61934e-05	0.000268624	0.89282	3.61934e-05	0.000268624	0.996470212354456
1477	cg00085061	7	0.841232	0.000172858	0.000862923	0.859148	0.000163364	0.000920574	0.994131391124985
1478	cg00085123	7	0.827518	0.000136882	0.000628227	0.827518	0.000136882	0.000628227	0.993739236024006
1479	cg00085199	7	0.727039	-0.000205231	0.000587941	0.727039	-0.000205231	0.000587941	0.988752605027425
1480	cg00085256	6	0.554569	0.000279203	0.000472481	0.654764	0.000228022	0.000509941	0.978363413061974
1481	cg00085281	7	0.672018	0.000309963	0.000732114	0.672018	0.000309963	0.000732114	0.986283391350886
1482	cg00085370	7	0.30559	0.00167559	0.00163549	0.303938	0.00221105	0.00215078	0.954165205794719
1483	cg00085416	7	0.576368	0.00111614	0.00199775	0.609968	0.00139964	0.00274376	0.979811089379914
1484	cg00085430	7	0.372267	0.000737209	0.000826249	0.844857	0.000289787	0.00148088	0.962280601833016
1485	cg00085434	7	0.00963287	0.00187146	0.000722925	0.00963287	0.00187146	0.000722925	0.800568770706472
1486	cg00085438	7	0.0769161	-0.00256512	0.00145015	0.0769161	-0.00256512	0.00145015	0.897027651539667
1487	cg00085448	7	0.253257	-0.000614739	0.000538077	0.297856	-0.000589509	0.000566267	0.948046755881749
1488	cg00085486	6	0.765102	-0.000299218	0.00100144	0.765102	-0.000299218	0.00100144	0.990684639614198
1489	cg00085732	7	0.762968	0.000235242	0.000780017	0.918397	-0.000115467	0.00112703	0.99058669622078
1490	cg00085747	7	0.000484233	0.00161082	0.00046164	0.000484233	0.00161082	0.00046164	0.685717106492537
1491	cg00085790	6	0.303173	0.000842874	0.000818601	0.303173	0.000842874	0.000818601	0.953976960957352
1492	cg00085830	7	0.927806	2.4996e-05	0.000275876	0.927806	2.4996e-05	0.000275876	0.99774347291396
1493	cg00086113	7	0.0180978	0.00168484	0.000712825	0.252268	0.00139887	0.00122188	0.827882320004992
1494	cg00086171	7	0.950533	9.53038e-05	0.00153624	0.950807	9.48536e-05	0.00153751	0.998558034259577
1495	cg00086243	7	0.460748	-0.00115598	0.00156718	0.691517	-0.000764499	0.00192668	0.970894497777675
1496	cg00086266	7	0.274182	-0.000220245	0.000201416	0.274182	-0.000220245	0.000201416	0.951557492041457
1497	cg00086283	7	0.251094	0.000491081	0.000427884	0.251094	0.000491081	0.000427884	0.94748105315728
1498	cg00086346	7	0.186958	-0.00181153	0.00137276	0.186958	-0.00181153	0.00137276	0.932914477493236
1499	cg00086426	7	0.840862	0.000334109	0.00166397	0.840862	0.000334109	0.00166397	0.994090284926107
1500	cg00086429	7	0.568846	-0.000641326	0.00112562	0.980102	-3.86858e-05	0.00155111	0.979740775139078
1501	cg00086488	6	0.489505	-0.000561342	0.000812249	0.489505	-0.000561342	0.000812249	0.973224507771683
1502	cg00086493	6	0.3734	0.00130155	0.00146221	0.476888	0.00122498	0.00172213	0.962560743174803
1503	cg00086577	6	0.493139	-0.000720376	0.00105115	0.493139	-0.000720376	0.00105115	0.973418848768606
1504	cg00086670	7	0.602661	-0.000222578	0.00042756	0.890946	-8.26069e-05	0.0006025	0.982056147383566
1505	cg00086730	7	0.977491	1.87554e-05	0.000664743	0.977491	1.87554e-05	0.000664743	0.999682856612063
1506	cg00086809	7	0.248069	-0.000470122	0.000407013	0.524718	-0.000380559	0.000598279	0.946346314323968
1507	cg00087005	7	0.878517	-6.53038e-05	0.000427242	0.846331	-9.33446e-05	0.00048165	0.995963396332758
1508	cg00087023	7	0.194159	0.000881025	0.00067856	0.194159	0.000881025	0.00067856	0.935264585564947
1509	cg00087073	7	0.301941	-0.00109097	0.00105686	0.301941	-0.00109097	0.00105686	0.953976960957352
1510	cg00087098	7	0.83888	-7.41841e-05	0.000364852	0.905772	-4.54024e-05	0.000383554	0.994067695045117
1511	cg00087153	7	0.509008	0.000616956	0.00093424	0.509008	0.000616956	0.00093424	0.974299268814947
1512	cg00087195	7	0.115445	0.000195479	0.000124178	0.293185	0.00017826	0.000169584	0.914407847570644
1513	cg00087244	7	0.207485	-0.00100998	0.000801245	0.467106	-0.000778777	0.00107093	0.939183992423868
1514	cg00087273	7	0.949702	1.67087e-05	0.000264876	0.683559	-0.000134201	0.000329238	0.998548086167605
1515	cg00087274	7	0.902087	-8.98764e-05	0.000730549	0.902087	-8.98764e-05	0.000730549	0.996937054099921
1516	cg00087368	7	0.621256	-0.000544365	0.00110179	0.797499	-0.000357597	0.00139368	0.982860501189273
1517	cg00087417	7	0.784452	0.000178108	0.000651167	0.818259	-0.000216777	0.000943388	0.991740085822745
1518	cg00087420	7	0.908193	-5.81735e-05	0.000504461	0.898425	-0.000119216	0.000933921	0.997272571686486
1519	cg00087425	7	0.128791	-0.00243454	0.00160284	0.184042	-0.00227767	0.00171458	0.920219318788069
1520	cg00087482	7	0.434241	0.000275874	0.000352801	0.434241	0.000275874	0.000352801	0.969133556969453
1521	cg00087546	7	0.996613	2.43548e-06	0.000573705	0.996613	2.43548e-06	0.000573705	0.999816163788433
1522	cg00087568	7	0.618235	0.000236557	0.000474677	0.618235	0.000236557	0.000474677	0.982860501189273
1523	cg00087645	7	0.774897	0.000123874	0.000433163	0.794069	0.000139582	0.000534735	0.991250491884933
1524	cg00087728	6	0.119151	-0.000366677	0.000235299	0.169284	-0.000409054	0.000297601	0.915815460469614
1525	cg00087792	7	0.345462	0.000883075	0.000936029	0.426776	0.000874114	0.0010999	0.959886021821285
1526	cg00087799	7	0.569129	0.000108164	0.000189983	0.569129	0.000108164	0.000189983	0.979740775139078
1527	cg00087884	7	0.509918	0.000704668	0.00106936	0.509918	0.000704668	0.00106936	0.974489434092969
1528	cg00087906	7	0.158661	-0.000192775	0.000136759	0.164291	-0.000191617	0.000137776	0.927012802018682
1529	cg00087963	6	0.281309	-0.00127768	0.00118591	0.281309	-0.00127768	0.00118591	0.952048782455392
1530	cg00087971	7	0.0538637	-0.00147004	0.000762496	0.0538637	-0.00147004	0.000762496	0.883265281573629
1531	cg00088007	7	0.930604	-0.000103735	0.00119119	0.930604	-0.000103735	0.00119119	0.99774347291396
1532	cg00088026	7	0.670638	0.000147578	0.00034702	0.670638	0.000147578	0.00034702	0.986104168249847
1533	cg00088033	6	0.674827	0.000104677	0.000249509	0.674827	0.000104677	0.000249509	0.986508742429087
1534	cg00088042	7	0.864887	9.36908e-05	0.000550616	0.864887	9.36908e-05	0.000550616	0.995148738294664
1535	cg00088079	6	0.571406	0.00043584	0.000770059	0.632937	0.000485176	0.00101587	0.979811089379914
1536	cg00088080	7	0.187253	0.000762783	0.000578414	0.187253	0.000762783	0.000578414	0.932954099213072
1537	cg00088130	7	0.729099	0.000204297	0.000589901	0.763092	0.000259549	0.000861077	0.988894665474433
1538	cg00088148	7	0.99952	3.58542e-07	0.00059539	0.997559	1.84401e-06	0.000602635	0.999984699721571
1539	cg00088183	7	0.276886	-0.00070725	0.00065044	0.417554	-0.000608106	0.000750127	0.951640745390342
1540	cg00088227	7	0.744891	4.1713e-05	0.000128196	0.548439	0.000104096	0.000173464	0.989647644389069
1541	cg00088299	6	0.558341	6.80466e-05	0.000116258	0.558341	6.80466e-05	0.000116258	0.978684149573676
1542	cg00088428	7	0.266964	-0.00180812	0.00162881	0.260169	-0.00348691	0.00309674	0.950393466394635
1543	cg00088464	7	0.722502	7.99196e-05	0.000225051	0.722502	7.99196e-05	0.000225051	0.988412907807256
1544	cg00088504	7	0.697514	0.000240771	0.00061946	0.850541	-0.000181586	0.000963691	0.987293313874959
1545	cg00088507	7	0.0510183	0.000656439	0.000336407	0.0510183	0.000656439	0.000336407	0.882090954136443
1546	cg00088688	7	0.883035	0.000419183	0.00284919	0.883035	0.000419183	0.00284919	0.99616160921399
1547	cg00088691	6	0.648908	0.00010528	0.000231243	0.648908	0.00010528	0.000231243	0.985290017919819
1548	cg00088797	7	0.858107	-0.000251587	0.00140721	0.858107	-0.000251587	0.00140721	0.994759618701292
1549	cg00088844	7	0.176903	-0.00057528	0.000426023	0.176903	-0.00057528	0.000426023	0.93058933551192
1550	cg00088880	7	0.944744	-5.34624e-05	0.000771368	0.909213	-0.000171994	0.00150831	0.998378952463192
1551	cg00088885	6	0.29009	0.00257684	0.00243575	0.288432	0.00260157	0.00245068	0.953567920537919
1552	cg00088916	7	0.599086	-0.000349164	0.00066417	0.622196	-0.000463288	0.000940228	0.981875250756721
1553	cg00088972	7	0.143772	-0.00156453	0.00107021	0.143772	-0.00156453	0.00107021	0.92505564299681
1554	cg00088989	7	0.451711	0.00143585	0.00190794	0.62462	0.00110902	0.00226648	0.970267631759222
1555	cg00089091	7	0.191875	-0.000568231	0.000435408	0.220072	-0.000779919	0.000635974	0.934094423992527
1556	cg00089100	7	0.824967	0.000111478	0.000504056	0.852465	0.000108585	0.00058387	0.993717979039365
1557	cg00089101	7	0.82925	6.73006e-05	0.000312064	0.98373	-1.50097e-05	0.000736025	0.99387414309424
1558	cg00089154	7	0.176107	0.000999047	0.000738481	0.176107	0.000999047	0.000738481	0.93058933551192
1559	cg00089214	7	0.015163	0.00154093	0.000634528	0.015163	0.00154093	0.000634528	0.819096341910677
1560	cg00089224	6	0.630312	0.000117901	0.00024497	0.630312	0.000117901	0.00024497	0.983040162339661
1561	cg00089314	7	0.709268	-0.000340994	0.000914586	0.709268	-0.000340994	0.000914586	0.987575265422684
1562	cg00089353	7	0.343941	0.000215218	0.000227406	0.343941	0.000215218	0.000227406	0.959732656635625
1563	cg00089372	7	0.917405	3.88489e-05	0.000374618	0.865217	7.98301e-05	0.000470317	0.99737122271078
1564	cg00089384	7	0.992013	-1.22108e-05	0.00121981	0.992013	-1.22108e-05	0.00121981	0.999682856612063
1565	cg00089444	6	0.498414	0.000128779	0.000190224	0.67006	0.000108599	0.000254888	0.973569338737553
1566	cg00089464	6	0.610982	0.000379785	0.000746619	0.610982	0.000379785	0.000746619	0.982768340075559
1567	cg00089486	7	0.227367	0.00058355	0.000483403	0.227367	0.00058355	0.000483403	0.942489027815953
1568	cg00089512	6	0.0491524	0.00139276	0.000707967	0.0491524	0.00139276	0.000707967	0.880962922670991
1569	cg00089550	7	0.608915	0.000796964	0.00155772	0.608915	0.000796964	0.00155772	0.982630033544237
1570	cg00089695	7	0.189011	0.00058389	0.000444527	0.208898	0.000579413	0.000461095	0.933410705680467
1571	cg00089719	7	0.768496	7.79471e-05	0.000264818	0.804805	7.53678e-05	0.000304968	0.990864435096349
1572	cg00089798	7	0.838908	-8.68311e-05	0.000427127	0.838908	-8.68311e-05	0.000427127	0.994067695045117
1573	cg00089814	7	0.165463	0.000892608	0.000643585	0.165463	0.000892608	0.000643585	0.92851809370866
1574	cg00089821	7	0.805633	0.000344708	0.00140089	0.806489	0.000362609	0.00148029	0.99252651616281
1575	cg00089823	7	0.402633	0.000248264	0.000296637	0.402633	0.000248264	0.000296637	0.966549281448626
1576	cg00089864	6	0.215447	0.000841669	0.000679463	0.217309	0.000840223	0.000681051	0.939852224996715
1577	cg00089915	7	0.922455	-4.36618e-05	0.00044854	0.922455	-4.36618e-05	0.00044854	0.997572516591429
1578	cg00089945	7	0.288575	0.00212276	0.00200024	0.314863	0.00214689	0.00213606	0.953496668465222
1579	cg00089966	7	0.456178	-0.000923578	0.00123944	0.456178	-0.000923578	0.00123944	0.970489772671322
1580	cg00090091	7	0.0737605	0.000786451	0.000439826	0.0737605	0.000786451	0.000439826	0.89424307244016
1581	cg00090103	7	0.767905	3.49646e-05	0.000118477	0.767905	3.49646e-05	0.000118477	0.99085506022238
1582	cg00090135	6	0.4857	0.00131899	0.00189194	0.75248	0.000767271	0.00243292	0.972878817387297
1583	cg00090147	6	0.582427	-0.000244829	0.000445271	0.582427	-0.000244829	0.000445271	0.980359320412817
1584	cg00090197	7	0.0898255	0.000883103	0.000520599	0.0898255	0.000883103	0.000520599	0.904172597963464
1585	cg00090261	7	0.173801	0.000621129	0.000456682	0.200173	0.000947892	0.000739929	0.930295792697739
1586	cg00090309	7	0.313	-0.00133342	0.00132159	0.313	-0.00133342	0.00132159	0.9554395721448
1587	cg00090431	7	0.788175	-0.000220928	0.00082227	0.788175	-0.000220928	0.00082227	0.992071757787138
1588	cg00090452	7	0.0579195	0.00132755	0.00070007	0.0579195	0.00132755	0.00070007	0.886173960387324
1589	cg00090521	6	0.281653	-0.00176728	0.00164152	0.489674	-0.00142665	0.00206514	0.952167263878975
1590	cg00090609	5	0.719796	0.000125327	0.000349362	0.719796	0.000125327	0.000349362	0.988321448606213
1591	cg00090619	6	0.895626	-0.000104576	0.00079714	0.895626	-0.000104576	0.00079714	0.996719760834935
1592	cg00090648	7	0.0299465	0.000751527	0.000346199	0.0838732	0.000882481	0.000510505	0.859426739851714
1593	cg00090674	7	0.450077	0.000385825	0.000510833	0.450077	0.000385825	0.000510833	0.970091882767302
1594	cg00090731	7	0.507788	9.65511e-05	0.000145785	0.647143	0.000139196	0.000304096	0.97419492132467
1595	cg00090737	7	0.208983	0.00120191	0.000956657	0.208983	0.00120191	0.000956657	0.939244364505675
1596	cg00090764	7	0.626509	0.00029307	0.000602226	0.626509	0.00029307	0.000602226	0.982860501189273
1597	cg00090767	7	0.543424	-0.000237402	0.000390693	0.543424	-0.000237402	0.000390693	0.977381068118601
1598	cg00090782	7	0.0660806	0.00401708	0.00218572	0.0660806	0.00401708	0.00218572	0.889732095140552
1599	cg00090787	6	0.711399	-0.000240566	0.000650217	0.711399	-0.000240566	0.000650217	0.987624984783941
1600	cg00090800	7	0.429894	-0.000137444	0.000174118	0.429894	-0.000137444	0.000174118	0.968905687704275
1601	cg00090813	7	0.109886	0.000589043	0.00036845	0.261448	0.000574474	0.000511564	0.91092028814214
1602	cg00090865	7	0.490875	0.000261323	0.000379324	0.546977	0.000272533	0.000452489	0.973224507771683
1603	cg00090936	7	0.878032	-3.41036e-05	0.000222225	0.878032	-3.41036e-05	0.000222225	0.995963396332758
1604	cg00091004	7	0.673646	-0.000169113	0.000401552	0.528893	-0.000327585	0.000520226	0.986407299844652
1605	cg00091044	6	0.687024	9.48044e-05	0.000235307	0.687024	9.48044e-05	0.000235307	0.987198597118986
1606	cg00091060	7	0.154015	-0.00234398	0.00164434	0.22969	-0.00230423	0.00191834	0.92680418760732
1607	cg00091064	6	0.171269	0.00376762	0.00275383	0.366247	0.00308939	0.00341926	0.930295792697739
1608	cg00091285	7	0.521955	7.79374e-05	0.000121714	0.521955	7.79374e-05	0.000121714	0.975856109935968
1609	cg00091302	7	0.679582	-0.000587205	0.00142169	0.679582	-0.000587205	0.00142169	0.986756482633268
1610	cg00091349	6	0.495132	0.00137689	0.0020184	0.495132	0.00137689	0.0020184	0.973506358760737
1611	cg00091483	7	0.675546	0.000382171	0.000913086	0.675546	0.000382171	0.000913086	0.986508742429087
1612	cg00091569	5	0.293204	0.00141102	0.0013424	0.862585	0.000479714	0.00277156	0.953976960957352
1613	cg00091589	7	0.982078	5.24614e-06	0.000233538	0.992979	-2.49878e-06	0.000283983	0.999682856612063
1614	cg00091596	7	0.205361	-0.000536834	0.000423897	0.205361	-0.000536834	0.000423897	0.938540722923555
1615	cg00091633	7	0.353347	-0.0014693	0.0015831	0.353347	-0.0014693	0.0015831	0.960231669217038
1616	cg00091742	7	0.0362967	0.000720051	0.000343932	0.0362967	0.000720051	0.000343932	0.868539962302498
1617	cg00091760	7	0.159018	0.00213125	0.00151326	0.317896	0.00207262	0.00207513	0.927012802018682
1618	cg00091794	7	0.559217	-0.000639108	0.00109435	0.559217	-0.000639108	0.00109435	0.978739787708049
1619	cg00091953	7	0.971557	1.26335e-05	0.000354313	0.971557	1.26335e-05	0.000354313	0.999518249970387
1620	cg00091960	7	0.0204648	-0.00158928	0.000685708	0.0266374	-0.00161004	0.000726293	0.839820296349545
1621	cg00091964	7	0.539957	-0.000134445	0.000219367	0.55744	-0.000217571	0.00037087	0.977292243200142
1622	cg00092235	7	0.247466	-0.00228055	0.0019719	0.247466	-0.00228055	0.0019719	0.946346314323968
1623	cg00092287	7	0.551205	-0.000132098	0.000221658	0.551205	-0.000132098	0.000221658	0.978277627070976
1624	cg00092309	7	0.698609	0.000634464	0.0016386	0.698609	0.000634464	0.0016386	0.987341385439287
1625	cg00092389	7	0.469477	-0.00012247	0.000169315	0.469477	-0.00012247	0.000169315	0.971211009092447
1626	cg00092400	7	0.137825	0.00186512	0.00125687	0.27448	0.00183123	0.00167572	0.923173663454195
1627	cg00092443	7	0.346387	-0.00133692	0.00141981	0.378634	-0.00157057	0.0017839	0.960226514123693
1628	cg00092518	6	0.390638	0.000236885	0.000275941	0.498956	0.000220406	0.000325981	0.964957446259199
1629	cg00092551	7	0.360434	0.000305358	0.000333893	0.274624	0.000514055	0.00047054	0.961031874786144
1630	cg00092565	7	0.379505	0.000447654	0.000509387	0.713452	0.00026664	0.000726097	0.963695161246453
1631	cg00092611	7	0.726066	3.96795e-05	0.000113252	0.726066	3.96795e-05	0.000113252	0.988602653292819
1632	cg00092644	7	0.940175	0.00010926	0.00145582	0.940175	0.00010926	0.00145582	0.998238948396639
1633	cg00092682	6	0.480651	-0.000376261	0.000533509	0.626947	-0.000354309	0.000728989	0.972143196834018
1634	cg00092711	7	0.972595	2.7003e-05	0.000786026	0.972595	2.7003e-05	0.000786026	0.999536913447557
1635	cg00092992	7	0.74364	-0.000312228	0.000954718	0.74364	-0.000312228	0.000954718	0.989647644389069
1636	cg00093058	7	0.72104	-0.000116376	0.00032592	0.798918	-0.000112392	0.000441189	0.98832590363564
1637	cg00093080	7	0.849591	-9.40223e-05	0.000495793	0.706381	-0.000281115	0.000746214	0.99433835289096
1638	cg00093087	7	0.971301	2.19658e-05	0.000610555	0.970781	2.25531e-05	0.000615731	0.999518249970387
1639	cg00093099	7	0.974054	5.36733e-05	0.00165023	0.974054	5.36733e-05	0.00165023	0.999625094427545
1640	cg00093149	7	0.209389	0.0006152	0.000490103	0.15761	0.000863787	0.000611247	0.939363584494827
1641	cg00093177	7	0.0126316	0.00102766	0.000412056	0.0565767	0.00101638	0.000533097	0.808779995398875
1642	cg00093433	6	0.998032	-3.64677e-06	0.00147864	0.998032	-3.64677e-06	0.00147864	0.999918441979175
1643	cg00093436	7	0.867837	-0.0001362	0.000818474	0.783222	-0.000412024	0.0014976	0.995209750211389
1644	cg00093542	7	0.0593699	-0.00351161	0.00186249	0.0851238	-0.00360095	0.00209151	0.887629301697139
1645	cg00093544	7	0.580141	0.000670651	0.00121236	0.580141	0.000670651	0.00121236	0.98000138778592
1646	cg00093643	7	0.155022	-0.00280947	0.0019757	0.155022	-0.00280947	0.0019757	0.92680418760732
1647	cg00093686	6	0.183521	0.000906507	0.000681589	0.478109	0.000656182	0.000925049	0.932070947817744
1648	cg00093688	7	0.483463	0.000522693	0.000745913	0.483463	0.000522693	0.000745913	0.972310424474714
1649	cg00093695	7	0.0179755	0.00142026	0.000600248	0.0179755	0.00142026	0.000600248	0.827882320004992
1650	cg00093815	7	0.343608	0.000267083	0.000282013	0.573737	0.000188227	0.000334593	0.959732656635625
1651	cg00093829	6	0.111269	-0.00108739	0.000682815	0.233435	-0.0015492	0.00130015	0.912305048523633
1652	cg00093851	6	0.7225	0.000401786	0.00113141	0.776314	0.000351645	0.00123764	0.988412907807256
1653	cg00093890	7	0.46973	-0.000125643	0.0001738	0.46973	-0.000125643	0.0001738	0.971211009092447
1654	cg00093971	7	0.702202	-0.000362916	0.000949173	0.702202	-0.000362916	0.000949173	0.987383616376136
1655	cg00094006	7	0.73789	-0.000102247	0.000305536	0.73789	-0.000102247	0.000305536	0.98950913321765
1656	cg00094036	7	0.743156	-0.000124928	0.000381254	0.743156	-0.000124928	0.000381254	0.989647423855542
1657	cg00094063	7	0.690565	-0.000419482	0.00105374	0.828444	-0.000340924	0.00157327	0.987219902879556
1658	cg00094158	7	0.719547	0.000591793	0.00164815	0.719547	0.000591793	0.00164815	0.988309929499492
1659	cg00094244	7	0.610014	0.000375165	0.000735541	0.647608	0.000349554	0.000764742	0.982695539686186
1660	cg00094255	5	0.923328	-7.74281e-05	0.000804512	0.613128	-0.000593342	0.00117351	0.997604596505676
1661	cg00094256	7	0.955904	-1.84892e-05	0.000334378	0.905704	7.77666e-05	0.000656485	0.999006582593311
1662	cg00094303	7	0.628128	0.000439993	0.000908395	0.661898	0.000426448	0.000975195	0.982868535231433
1663	cg00094333	7	0.348488	0.000720606	0.000768625	0.348488	0.000720606	0.000768625	0.960231669217038
1664	cg00094359	7	0.553801	-0.000401317	0.000677815	0.78382	-0.000235955	0.000860071	0.978331423821508
1665	cg00094412	6	0.721643	-0.000536482	0.00150585	0.721643	-0.000536482	0.00150585	0.988343066414944
1666	cg00094487	7	0.237327	0.000422828	0.000357815	0.237327	0.000422828	0.000357815	0.945132763624469
1667	cg00094518	7	0.116163	0.000297183	0.000189157	0.213025	0.000333438	0.000267759	0.91485621978971
1668	cg00094585	7	0.766747	-0.000232385	0.00078341	0.766747	-0.000232385	0.00078341	0.990692244832888
1669	cg00094595	7	0.714081	-0.000449497	0.00122686	0.724935	-0.000536602	0.001525	0.987879533645932
1670	cg00094734	7	0.212735	-0.00161836	0.00129876	0.248297	-0.00167445	0.00145037	0.939852224996715
1671	cg00094739	7	0.481381	-0.000232818	0.000330668	0.635001	-0.000178821	0.000376702	0.972143196834018
1672	cg00094744	7	0.891764	0.000213666	0.00157024	0.742145	0.00066344	0.00201645	0.996470212354456
1673	cg00094751	7	0.0440173	0.00105991	0.000526289	0.0440173	0.00105991	0.000526289	0.877019816745863
1674	cg00094817	7	0.787593	-0.00016087	0.000597059	0.891278	-9.74621e-05	0.000713031	0.992070543491849
1675	cg00094851	7	0.475981	-0.000205384	0.000288144	0.794459	-0.000114081	0.000437888	0.971626470729769
1676	cg00094858	7	0.852285	7.63769e-05	0.00041018	0.90044	5.89975e-05	0.000471583	0.994464170486895
1677	cg00094898	7	0.23489	0.00061832	0.000520535	0.23489	0.00061832	0.000520535	0.944532826920109
1678	cg00094901	6	0.802494	4.8256e-05	0.000192931	0.802494	4.8256e-05	0.000192931	0.992416941703884
1679	cg00094943	6	0.217095	0.000585057	0.000474003	0.35001	0.000702059	0.00075121	0.940198975182516
1680	cg00094944	5	0.748944	-0.000262845	0.000821308	0.748944	-0.000262845	0.000821308	0.98983217264358
1681	cg00095018	7	0.246142	-0.00123696	0.00106656	0.70471	-0.000670428	0.00176908	0.946346314323968
1682	cg00095027	7	0.902799	1.67165e-05	0.000136879	0.902799	1.67165e-05	0.000136879	0.997031999909149
1683	cg00095099	7	0.178947	0.00141276	0.00105116	0.366774	0.00114455	0.00126815	0.930966601626016
1684	cg00095165	7	0.295108	0.00199057	0.00190124	0.295108	0.00199057	0.00190124	0.953976960957352
1685	cg00095214	7	0.570952	0.000414821	0.000732059	0.85481	0.000186745	0.00102055	0.979811089379914
1686	cg00095259	7	0.15783	-0.00282618	0.00200097	0.15783	-0.00282618	0.00200097	0.927012802018682
1687	cg00095276	7	0.277492	0.00129413	0.00119168	0.277492	0.00129413	0.00119168	0.951640745390342
1688	cg00095326	7	0.078333	-0.00275134	0.00156287	0.0684018	-0.00401563	0.00220354	0.898376148038242
1689	cg00095333	7	0.685706	-0.000194515	0.000480653	0.71442	-0.000207246	0.000566359	0.987141330775086
1690	cg00095431	7	0.29357	0.000550235	0.000523873	0.45401	0.000491441	0.000656352	0.953976960957352
1691	cg00095463	7	0.937513	1.47234e-05	0.000187809	0.937513	1.47234e-05	0.000187809	0.998074668453206
1692	cg00095493	7	0.0911834	-0.000732776	0.000433804	0.0911834	-0.000732776	0.000433804	0.905061065314335
1693	cg00095523	6	0.336237	-0.00128374	0.00133497	0.336237	-0.00128374	0.00133497	0.958667455931329
1694	cg00095674	7	0.0109142	0.00089262	0.000350675	0.0109142	0.00089262	0.000350675	0.805638219299905
1695	cg00095678	7	0.602936	-0.000278887	0.000536132	0.762447	-0.000176858	0.0005851	0.98206940439349
1696	cg00095688	7	0.128588	0.00160099	0.0010535	0.17561	0.00155153	0.00114555	0.920219318788069
1697	cg00095728	6	0.160349	0.000978818	0.000697215	0.246455	0.00123764	0.00106785	0.927012802018682
1698	cg00095772	7	0.663218	-0.000472274	0.0010845	0.659468	-0.000571089	0.00129602	0.985984640747845
1699	cg00095846	7	0.59225	0.000871373	0.00162698	0.592481	0.000873452	0.00163187	0.981326881279555
1700	cg00095870	7	0.225127	-0.000547316	0.000451206	0.532788	-0.0004836	0.000775304	0.941889642404918
1701	cg00095930	7	0.923842	-0.000157373	0.00164625	0.999681	-1.12107e-06	0.00280466	0.997658077098244
1702	cg00095976	7	0.771741	0.00018184	0.000626822	0.771741	0.00018184	0.000626822	0.991094845203276
1703	cg00096039	7	0.179841	0.00122382	0.000912453	0.253061	0.001159	0.00101405	0.931302868879117
1704	cg00096065	7	0.529068	-0.000249348	0.000396149	0.473027	-0.000349403	0.00048693	0.976724554374605
1705	cg00096104	6	0.988786	7.22806e-06	0.000514284	0.982854	1.15909e-05	0.000539323	0.999682856612063
1706	cg00096106	7	0.936745	-0.000145779	0.00183688	0.936745	-0.000145779	0.00183688	0.998034703532416
1707	cg00096307	7	0.934211	4.03652e-05	0.000488988	0.934211	4.03652e-05	0.000488988	0.997913185849988
1708	cg00096328	7	0.671651	-0.0001348	0.000318012	0.810887	-8.19905e-05	0.000342653	0.986200528482389
1709	cg00096418	7	0.961748	2.26188e-05	0.000471615	0.961748	2.26188e-05	0.000471615	0.999024220610017
1710	cg00096419	7	0.293019	0.00046794	0.000445012	0.322877	0.000838736	0.00084844	0.953976960957352
1711	cg00096440	7	0.372234	-0.000412242	0.000462001	0.372234	-0.000412242	0.000462001	0.962261855872971
1712	cg00096447	7	0.637022	0.000166008	0.000351811	0.752276	0.000134255	0.000425342	0.983720742627755
1713	cg00096536	7	0.360445	-0.000234408	0.000256319	0.360445	-0.000234408	0.000256319	0.961033819602854
1714	cg00096603	7	0.535098	0.000353721	0.000570295	0.796469	0.000238253	0.00092375	0.977124274342309
1715	cg00096806	7	0.594542	-0.000626436	0.00117692	0.606747	-0.00084574	0.0016431	0.981546907527953
1716	cg00096810	7	0.986752	-3.18639e-05	0.00191891	0.986752	-3.18639e-05	0.00191891	0.999682856612063
1717	cg00096845	7	0.736402	0.000286845	0.000852126	0.763712	-0.00048309	0.00160703	0.989381182796491
1718	cg00096922	7	0.858693	0.000140969	0.000791791	0.858693	0.000140969	0.000791791	0.994759618701292
1719	cg00096979	7	0.0885874	0.000717288	0.000421216	0.0885874	0.000717288	0.000421216	0.90380177086667
1720	cg00097020	7	0.958148	-2.21743e-05	0.000422551	0.624084	-0.000344334	0.000702623	0.999006582593311
1721	cg00097038	7	0.608922	-0.000652214	0.00127482	0.608922	-0.000652214	0.00127482	0.982630033544237
1722	cg00097081	7	0.797626	-7.19672e-05	0.000280661	0.298865	-0.000576563	0.000554991	0.992319743758096
1723	cg00097088	7	0.683827	0.000147443	0.000362049	0.921003	4.36492e-05	0.000440141	0.986978077063421
1724	cg00097144	7	0.352237	0.000976729	0.00104995	0.352237	0.000976729	0.00104995	0.960231669217038
1725	cg00097177	6	0.339551	-0.000123918	0.00012975	0.339551	-0.000123918	0.00012975	0.959404812816424
1726	cg00097225	7	0.957514	-2.01328e-05	0.000377915	0.957514	-2.01328e-05	0.000377915	0.999006582593311
1727	cg00097282	6	0.351676	-0.000339878	0.000364933	0.410286	-0.000554478	0.000673408	0.960231669217038
1728	cg00097357	7	0.67481	-0.000597743	0.0014247	0.666399	-0.00077015	0.00178649	0.986508742429087
1729	cg00097384	6	0.543957	0.00131937	0.00217417	0.644435	0.00107452	0.00232827	0.977434206494588
1730	cg00097432	7	0.602469	-0.000186976	0.000358981	0.624492	-0.00019028	0.000388729	0.982024988745765
1731	cg00097450	7	0.0832299	0.00161222	0.000930711	0.0832299	0.00161222	0.000930711	0.900790449847303
1732	cg00097536	7	0.511514	-0.000230363	0.000350906	0.599123	-0.000261357	0.000497197	0.974811613813412
1733	cg00097550	7	0.330305	0.000470236	0.000483036	0.330305	0.000470236	0.000483036	0.957742497361592
1734	cg00097573	7	0.381494	0.000355361	0.000406059	0.824805	0.000141369	0.000638611	0.963725108856446
1735	cg00097619	7	0.693373	0.000152568	0.000386952	0.693373	0.000152568	0.000386952	0.987283336368612
1736	cg00097626	7	0.119901	-0.000153454	9.86723e-05	0.119901	-0.000153454	9.86723e-05	0.915833260401197
1737	cg00097639	7	0.689952	0.000208995	0.000523901	0.782856	0.000224738	0.000815453	0.987212540490514
1738	cg00097794	7	0.395278	-0.0012651	0.00148821	0.214601	-0.0029165	0.0023501	0.965257164851581
1739	cg00097800	7	0.295937	-0.000327994	0.000313814	0.268696	-0.000521511	0.000471499	0.953976960957352
1740	cg00097940	7	0.281011	-0.000218003	0.000202219	0.281011	-0.000218003	0.000202219	0.952048782455392
1741	cg00097968	7	0.0702311	0.00164427	0.000908229	0.0743989	0.00164129	0.000919926	0.891593688826271
1742	cg00098063	6	0.907105	3.02743e-05	0.00025944	0.907105	3.02743e-05	0.00025944	0.997206393354957
1743	cg00098070	7	0.725479	-0.00021543	0.000613505	0.725479	-0.00021543	0.000613505	0.988545621370977
1744	cg00098112	6	0.832608	-2.34265e-05	0.000110838	0.995498	-7.00025e-07	0.000124074	0.994014664921415
1745	cg00098175	7	0.0712008	0.00117529	0.000651421	0.238658	0.000939127	0.000796986	0.892436207449018
1746	cg00098239	7	0.285055	-0.000179586	0.000167989	0.285055	-0.000179586	0.000167989	0.952889424827674
1747	cg00098280	7	0.708771	8.05072e-05	0.000215544	0.708771	8.05072e-05	0.000215544	0.987575265422684
1748	cg00098286	7	0.82487	6.23462e-05	0.000281745	0.82487	6.23462e-05	0.000281745	0.993706922605303
1749	cg00098297	7	0.537477	-0.000304771	0.000494249	0.407769	-0.000609732	0.000736545	0.977270515954166
1750	cg00098304	7	0.205635	-0.00146323	0.0011561	0.206162	-0.00146252	0.00115688	0.938609800164926
1751	cg00098673	7	0.434889	-0.000528865	0.000677291	0.500763	-0.000526309	0.000781699	0.969136369124934
1752	cg00098693	7	0.117117	-0.000333715	0.000212966	0.117117	-0.000333715	0.000212966	0.915134182676493
1753	cg00098718	7	0.378314	-0.000225904	0.000256415	0.378314	-0.000225904	0.000256415	0.963561729364969
1754	cg00098750	7	0.722659	0.000131147	0.000369524	0.722659	0.000131147	0.000369524	0.988412907807256
1755	cg00098799	7	0.297289	-0.00227419	0.00218197	0.266006	-0.00386409	0.00347394	0.953976960957352
1756	cg00098814	7	0.904505	-2.78086e-05	0.000231791	0.644107	-0.000170807	0.000369741	0.99713701273472
1757	cg00098819	7	0.477023	-0.000660711	0.00092914	0.477023	-0.000660711	0.00092914	0.9718098890625
1758	cg00098951	7	0.157236	0.000559777	0.000395761	0.253072	0.000695046	0.000608132	0.927012802018682
1759	cg00099023	6	0.824923	-6.5486e-05	0.000296025	0.67779	-0.000215944	0.000519744	0.993714092363389
1760	cg00099091	7	0.40829	0.000440683	0.00053293	0.40829	0.000440683	0.00053293	0.966980521929938
1761	cg00099240	7	0.864536	0.000289621	0.00169764	0.581327	0.00120532	0.00218573	0.995148738294664
1762	cg00099295	7	0.345457	0.00261896	0.00277598	0.982995	-0.000105143	0.00493305	0.959886021821285
1763	cg00099306	7	0.31246	0.000473514	0.000468792	0.804257	0.000166307	0.000671022	0.955346055330137
1764	cg00099383	7	0.111616	-0.00242321	0.0015231	0.10974	-0.0025247	0.00157857	0.912406176051287
1765	cg00099393	7	0.890307	-3.84095e-05	0.000278501	0.890307	-3.84095e-05	0.000278501	0.996470212354456
1766	cg00099441	7	0.871322	-0.000104338	0.000644145	0.956479	-3.88893e-05	0.000712609	0.995530395215734
1767	cg00099602	7	0.494767	0.000336106	0.000492285	0.494767	0.000336106	0.000492285	0.973506358760737
1768	cg00099766	7	0.448224	0.000887286	0.00116998	0.580551	0.000767148	0.0013883	0.969930178536475
1769	cg00099768	7	0.703827	0.000115601	0.000304086	0.703827	0.000115601	0.000304086	0.987432836830321
1770	cg00099835	7	0.0179808	-0.00298735	0.00126261	0.0179808	-0.00298735	0.00126261	0.827882320004992
1771	cg00099869	6	0.494354	-0.000238116	0.000348429	0.578547	-0.000279173	0.000502554	0.973506358760737
1772	cg00099976	7	0.942449	3.81309e-05	0.000528186	0.942449	3.81309e-05	0.000528186	0.998324372290754
1773	cg00100114	7	0.0898102	0.00132021	0.000778242	0.0898102	0.00132021	0.000778242	0.904172597963464
1774	cg00100399	7	0.863871	9.41422e-05	0.000549097	0.863871	9.41422e-05	0.000549097	0.995084294172268
1775	cg00100420	7	0.229178	0.00204322	0.00169917	0.229178	0.00204322	0.00169917	0.942533283123437
1776	cg00100440	7	0.0359284	0.00153838	0.000733354	0.235848	0.00123952	0.00104563	0.8685093843436
1777	cg00100538	7	0.92526	-7.86485e-05	0.000838378	0.795032	-0.000334012	0.00128574	0.99774347291396
1778	cg00100680	7	0.67977	0.000275841	0.000668258	0.963932	-4.53799e-05	0.00100353	0.986756482633268
1779	cg00100703	7	0.711173	-0.000262187	0.000708076	0.938576	-7.64526e-05	0.000992128	0.987605882815683
1780	cg00100762	6	0.500381	-0.000689881	0.00102373	0.959743	-7.77562e-05	0.00154046	0.973803641178322
1781	cg00100800	7	0.0455706	0.00125584	0.000628123	0.0455706	0.00125584	0.000628123	0.879839546844355
1782	cg00100804	7	0.117112	0.00151019	0.00096374	0.141273	0.00202754	0.00137828	0.915134182676493
1783	cg00100892	6	0.947522	-1.14057e-05	0.000173288	0.947522	-1.14057e-05	0.000173288	0.998503026222271
1784	cg00100948	7	0.553914	0.00106379	0.00179722	0.487613	0.0017524	0.00252467	0.978331423821508
1785	cg00101104	7	0.544324	0.000545694	0.000900058	0.580417	0.000541452	0.000979514	0.977453545035552
1786	cg00101115	7	0.874736	2.43471e-05	0.000154441	0.874736	2.43471e-05	0.000154441	0.99584065606218
1787	cg00101118	7	0.993453	7.64093e-06	0.000931248	0.985709	-2.30103e-05	0.00128461	0.999682856612063
1788	cg00101154	7	0.750324	-0.00177128	0.00556634	0.750324	-0.00177128	0.00556634	0.989893228334497
1789	cg00101260	7	0.629702	-0.000557709	0.00115672	0.629702	-0.000557709	0.00115672	0.982990628113673
1790	cg00101287	7	0.0138306	0.00170606	0.000693061	0.0138306	0.00170606	0.000693061	0.810724815352497
1791	cg00101350	7	0.418451	-0.000276447	0.000341667	0.447256	-0.000427468	0.00056246	0.96805407496385
1792	cg00101436	7	0.11171	0.00261961	0.00164698	0.11171	0.00261961	0.00164698	0.912691745138453
1793	cg00101457	7	0.0534781	0.00202773	0.00105007	0.249564	0.00199221	0.00173024	0.883265281573629
1794	cg00101555	7	0.0920968	-0.00118004	0.000700556	0.235172	-0.00113867	0.000959169	0.905179207454119
1795	cg00101602	7	0.811145	0.000134134	0.000561348	0.989838	-9.38911e-06	0.000737189	0.992825197286766
1796	cg00101629	6	0.855873	0.000251419	0.00138424	0.987497	2.49173e-05	0.00159002	0.994663420063545
1797	cg00101693	7	0.470892	-0.0002657	0.000368502	0.470892	-0.0002657	0.000368502	0.971211009092447
1798	cg00101713	7	0.19579	-0.00167075	0.00129151	0.19579	-0.00167075	0.00129151	0.935880708031776
1799	cg00101715	7	0.630254	0.00064027	0.0013301	0.630254	0.00064027	0.0013301	0.983040162339661
1800	cg00101728	7	0.715008	0.00166928	0.00457162	0.715008	0.00166928	0.00457162	0.987879533645932
1801	cg00101729	6	0.649194	-0.000219983	0.000483604	0.779665	-0.00017364	0.000620684	0.98534409120616
1802	cg00101895	7	0.742211	0.000110381	0.000335578	0.764118	0.00012457	0.000415126	0.989614803499032
1803	cg00101932	7	0.981278	6.77451e-06	0.00028868	0.970432	1.13071e-05	0.000305048	0.999682856612063
1804	cg00101940	7	0.659896	0.000435104	0.000988745	0.659896	0.000435104	0.000988745	0.985898451704324
1805	cg00101986	7	0.669324	5.33834e-05	0.000124997	0.657274	8.20419e-05	0.000184912	0.985984640747845
1806	cg00102023	7	0.765348	-8.53287e-05	0.000285891	0.841298	-6.99515e-05	0.00034935	0.990684639614198
1807	cg00102093	7	0.641203	-0.000401974	0.000862575	0.641203	-0.000401974	0.000862575	0.984239544953743
1808	cg00102166	7	0.973534	-0.000104399	0.00314678	0.973534	-0.000104399	0.00314678	0.999615541585257
1809	cg00102183	7	0.829583	-6.9633e-05	0.000323518	0.956134	-3.1398e-05	0.000570817	0.993892025847771
1810	cg00102439	7	0.0165414	0.000952006	0.000397208	0.0985582	0.000910213	0.000551015	0.823882410297733
1811	cg00102512	7	0.0867391	0.000667145	0.000389493	0.148522	0.000784678	0.000543115	0.902920698726314
1812	cg00102591	7	0.400021	0.000123698	0.000146983	0.400021	0.000123698	0.000146983	0.966155823244184
1813	cg00102726	7	0.778209	0.000122774	0.000435905	0.778209	0.000122774	0.000435905	0.991393195187689
1814	cg00102731	7	0.128111	0.00211805	0.00139199	0.128111	0.00211805	0.00139199	0.920204775707928
1815	cg00102808	7	0.347598	0.000459471	0.000489185	0.347598	0.000459471	0.000489185	0.960231669217038
1816	cg00102920	6	0.483805	-0.000140106	0.000200096	0.528021	-0.000139897	0.000221697	0.972361452366125
1817	cg00102955	7	0.219248	0.00068764	0.000559725	0.219248	0.00068764	0.000559725	0.940571907195191
1818	cg00102996	7	0.283442	0.000433636	0.000404278	0.283442	0.000433636	0.000404278	0.952713800851126
1819	cg00103045	6	0.235465	0.000554048	0.000467	0.235465	0.000554048	0.000467	0.94474638726703
1820	cg00103132	7	0.123089	0.000166565	0.000108023	0.381141	0.000122261	0.0001396	0.917716576490784
1821	cg00103209	7	0.127305	0.000880817	0.000577655	0.127305	0.000880817	0.000577655	0.919807463729646
1822	cg00103299	7	0.214245	0.00101671	0.000818621	0.214245	0.00101671	0.000818621	0.939852224996715
1823	cg00103329	7	0.119211	0.00183774	0.00117948	0.119211	0.00183774	0.00117948	0.915815460469614
1824	cg00103398	7	0.695749	-0.000429696	0.00109878	0.695749	-0.000429696	0.00109878	0.987283336368612
1825	cg00103401	7	0.0254656	0.0016697	0.000747314	0.266724	0.00131541	0.00118437	0.854258537495578
1826	cg00103448	7	0.844445	0.000116107	0.000591747	0.747394	0.000342428	0.00106319	0.994155204774982
1827	cg00103568	7	0.0364891	0.00155505	0.000743533	0.0364891	0.00155505	0.000743533	0.868871825648057
1828	cg00103685	7	0.947127	-2.16099e-05	0.000325866	0.947127	-2.16099e-05	0.000325866	0.998503026222271
1829	cg00103778	7	0.39764	0.00143202	0.00169301	0.39764	0.00143202	0.00169301	0.965460647732795
1830	cg00103783	7	0.682022	5.60261e-05	0.000136747	0.682022	5.60261e-05	0.000136747	0.986772275401589
1831	cg00103855	7	0.107903	0.000849549	0.000528429	0.107903	0.000849549	0.000528429	0.909647194065721
1832	cg00103908	7	0.203472	0.00049346	0.000388025	0.203472	0.00049346	0.000388025	0.938387184747176
1833	cg00103961	7	0.625936	0.000472657	0.000969644	0.669631	0.000442843	0.00103795	0.982860501189273
1834	cg00103984	7	0.267651	-0.00015611	0.000140831	0.267651	-0.00015611	0.000140831	0.95060479740788
1835	cg00104072	7	0.0393649	0.00187195	0.000908557	0.502476	0.00103284	0.00154018	0.871785363727479
1836	cg00104131	6	0.791308	-3.94181e-05	0.000148965	0.610873	-0.000168988	0.000332112	0.992178338368019
1837	cg00104348	7	0.848944	0.000283096	0.00148633	0.848944	0.000283096	0.00148633	0.994267846056029
1838	cg00104562	7	0.964572	-4.19929e-05	0.000945425	0.905964	-0.000126869	0.00107396	0.999112120081664
1839	cg00104570	7	0.469435	-0.000290928	0.000402169	0.877565	-8.20735e-05	0.00053275	0.971211009092447
1840	cg00104608	7	0.846444	0.000235383	0.00121546	0.846444	0.000235383	0.00121546	0.994155204774982
1841	cg00104707	6	0.1716	0.000505789	0.000369978	0.1716	0.000505789	0.000369978	0.930295792697739
1842	cg00104845	7	0.292515	0.000158415	0.000150495	0.331506	0.000164076	0.000168961	0.953976960957352
1843	cg00105025	6	0.188811	-0.000948292	0.000721627	0.205071	-0.000953717	0.000752596	0.933410705680467
1844	cg00105102	6	0.850362	0.000153986	0.000816229	0.814803	-0.000260437	0.00111186	0.994350274536196
1845	cg00105253	7	0.319697	-0.000586575	0.000589474	0.319697	-0.000586575	0.000589474	0.956347466289602
1846	cg00105306	6	0.802167	-0.00034361	0.00137146	0.802167	-0.00034361	0.00137146	0.992416941703884
1847	cg00105400	7	0.33034	0.000626987	0.000644101	0.33034	0.000626987	0.000644101	0.957742497361592
1848	cg00105470	7	0.822715	2.7774e-05	0.000123961	0.822715	2.7774e-05	0.000123961	0.993664671926482
1849	cg00105475	7	0.0748553	-0.000703352	0.000394842	0.0748553	-0.000703352	0.000394842	0.895824399153432
1850	cg00105606	6	0.199354	0.000181732	0.000141602	0.211074	0.000180939	0.00014468	0.93750427651481
1851	cg00105640	7	0.939446	9.61077e-05	0.00126515	0.939446	9.61077e-05	0.00126515	0.998122357966497
1852	cg00105753	7	0.0716546	0.000605696	0.000336254	0.0716546	0.000605696	0.000336254	0.892436207449018
1853	cg00106073	7	0.399034	0.000687737	0.000815484	0.399034	0.000687737	0.000815484	0.965841165448911
1854	cg00106093	6	0.191605	0.0007172	0.000549223	0.253618	0.000731955	0.000641163	0.934094423992527
1855	cg00106211	7	0.891345	5.51684e-05	0.000403862	0.891345	5.51684e-05	0.000403862	0.996470212354456
1856	cg00106250	7	0.92871	-2.61691e-05	0.000292498	0.92871	-2.61691e-05	0.000292498	0.99774347291396
1857	cg00106345	6	0.328095	0.00332989	0.00340495	0.328095	0.00332989	0.00340495	0.957556635850733
1858	cg00106420	7	0.871792	-4.14689e-05	0.00025696	0.871792	-4.14689e-05	0.00025696	0.995558082257751
1859	cg00106432	7	0.0524341	0.00101171	0.00052162	0.532632	0.000535204	0.000857708	0.883131418074402
1860	cg00106446	6	0.796984	4.33205e-05	0.000168397	0.910237	-2.96832e-05	0.000263291	0.992306145064741
1861	cg00106499	7	0.257106	-0.000208639	0.000184106	0.257106	-0.000208639	0.000184106	0.948943207010589
1862	cg00106501	7	0.757373	9.34314e-05	0.000302433	0.757373	9.34314e-05	0.000302433	0.990438610615693
1863	cg00106591	7	0.000478262	0.00420422	0.00120373	0.00388806	0.00436594	0.00151222	0.685717106492537
1864	cg00106609	7	0.564401	-0.000404216	0.000701377	0.564401	-0.000404216	0.000701377	0.979388097836223
1865	cg00106685	7	0.387608	0.000224804	0.000260201	0.430798	0.000218482	0.000277322	0.964865799180887
1866	cg00106744	7	0.492553	0.000632597	0.000921811	0.492553	0.000632597	0.000921811	0.973240661317064
1867	cg00106808	7	0.468074	0.000746017	0.00102811	0.479222	0.000874515	0.00123597	0.971101224057367
1868	cg00106923	7	0.699778	0.000261919	0.000679215	0.88322	0.000140843	0.000958846	0.987341385439287
1869	cg00106925	7	0.0670152	0.00124458	0.000679512	0.199107	0.00116093	0.000904078	0.890735119323566
1870	cg00107046	7	0.799134	-0.00023063	0.000906322	0.799134	-0.00023063	0.000906322	0.992388412095845
1871	cg00107106	7	0.905391	6.4593e-05	0.000543464	0.676727	-0.000360845	0.000865474	0.99713701273472
1872	cg00107187	7	0.399504	0.00033761	0.000400721	0.584727	0.000326023	0.000596574	0.966091187662032
1873	cg00107241	7	0.874765	0.000324625	0.00205968	0.874765	0.000324625	0.00205968	0.99584065606218
1874	cg00107285	7	0.252099	0.00060291	0.000526436	0.680954	0.000315288	0.000766822	0.947610740582289
1875	cg00107488	7	0.23137	0.000851943	0.000711828	0.394723	0.00086135	0.00101206	0.943300589582077
1876	cg00107490	7	0.580463	-0.000366511	0.000663118	0.927623	-9.34685e-05	0.00102899	0.980092912393924
1877	cg00107577	7	0.463248	0.000434849	0.000592834	0.463248	0.000434849	0.000592834	0.971001473850921
1878	cg00107579	7	0.0684381	0.00211909	0.00116299	0.0684381	0.00211909	0.00116299	0.891248046530526
1879	cg00107603	7	0.653844	0.000217428	0.000484868	0.653844	0.000217428	0.000484868	0.985559909460641
1880	cg00107606	7	0.849564	-5.95218e-05	0.00031381	0.849564	-5.95218e-05	0.00031381	0.994333132398109
1881	cg00107629	6	0.362462	-0.00104177	0.00114395	0.362462	-0.00104177	0.00114395	0.961426702663119
1882	cg00107630	7	0.386327	0.000992949	0.0011462	0.617121	0.000651796	0.00130376	0.964452984771574
1883	cg00107632	7	0.607218	-0.000162074	0.00031529	0.395432	-0.000398244	0.000468629	0.98247131172415
1884	cg00107682	7	0.267574	-0.000374086	0.00033742	0.291619	-0.000468693	0.000444437	0.950575966650758
1885	cg00107772	7	0.312601	-0.00044275	0.000438462	0.312601	-0.00044275	0.000438462	0.955409530090325
1886	cg00107782	7	0.465177	-0.000660306	0.000904097	0.465177	-0.000660306	0.000904097	0.971010021045412
1887	cg00107890	7	0.612865	-0.000252106	0.000498245	0.475229	-0.000446978	0.000626023	0.982782338812231
1888	cg00107914	6	0.272518	0.000409414	0.000373116	0.297655	0.000784732	0.000753481	0.951283635606495
1889	cg00107982	7	0.489901	0.000296576	0.00042953	0.43393	0.000606605	0.00077523	0.973224507771683
1890	cg00108038	7	0.14482	0.000626358	0.000429578	0.24398	0.000705375	0.000605421	0.92505564299681
1891	cg00108098	7	0.531327	-0.000736439	0.00117646	0.549646	-0.000727331	0.00121568	0.976806945543082
1892	cg00108108	7	0.35647	-0.000319888	0.000346908	0.35647	-0.000319888	0.000346908	0.960380403036546
1893	cg00108277	7	0.258819	-0.000151442	0.000134116	0.258819	-0.000151442	0.000134116	0.949291497489146
1894	cg00108454	7	0.456179	-0.00069524	0.000933015	0.456179	-0.00069524	0.000933015	0.970489772671322
1895	cg00108569	7	0.890013	-4.28059e-05	0.000309542	0.890013	-4.28059e-05	0.000309542	0.996470212354456
1896	cg00108715	7	0.323809	0.000832332	0.000843585	0.495601	0.000962301	0.00141218	0.957025222801203
1897	cg00108716	6	0.41479	0.000410949	0.000503927	0.41479	0.000410949	0.000503927	0.967745121781178
1898	cg00108873	7	0.480187	0.000758752	0.00107472	0.675363	0.00053645	0.00128093	0.972143196834018
1899	cg00108894	7	0.426909	0.000384101	0.000483455	0.538452	0.000340298	0.00055319	0.968622118182213
1900	cg00108944	7	0.80994	0.00046183	0.00192027	0.876798	0.000449571	0.00289991	0.992755460080058
1901	cg00108992	7	0.949863	-3.60394e-05	0.000573155	0.928577	-5.57262e-05	0.000621699	0.998548086167605
1902	cg00109012	7	0.923558	8.1184e-05	0.000846078	0.923558	8.1184e-05	0.000846078	0.997648749728971
1903	cg00109062	7	0.515488	0.000248532	0.000382171	0.610786	0.00023294	0.000457687	0.975183678374859
1904	cg00109076	7	0.558952	-0.000537762	0.000920197	0.693607	-0.000481282	0.00122164	0.978726272847746
1905	cg00109164	7	0.724874	-0.000175056	0.000497386	0.724874	-0.000175056	0.000497386	0.988432973147362
1906	cg00109274	6	0.752834	-0.000121272	0.000385109	0.864689	-0.000135822	0.000797042	0.98996332933566
1907	cg00109293	7	0.376865	0.000641657	0.000726112	0.376865	0.000641657	0.000726112	0.963327577108814
1908	cg00109300	7	0.626603	0.000386953	0.000795359	0.683793	0.000376397	0.000924143	0.982860501189273
1909	cg00109302	6	0.782876	0.000307455	0.00111569	0.782876	0.000307455	0.00111569	0.991504904038738
1910	cg00109344	7	0.416657	0.00102604	0.00126323	0.810405	0.000479308	0.00199792	0.967789839907281
1911	cg00109356	6	0.140075	-0.000583732	0.000395613	0.140075	-0.000583732	0.000395613	0.923857087457284
1912	cg00109451	7	0.0389982	0.00114736	0.000555835	0.083509	0.00137354	0.000793641	0.871353012324827
1913	cg00109465	7	0.0405476	-0.000508518	0.000248285	0.0405476	-0.000508518	0.000248285	0.872319582756384
1914	cg00109503	7	0.113722	0.000387112	0.000244747	0.113722	0.000387112	0.000244747	0.913710880541574
1915	cg00109551	7	0.876559	6.68788e-05	0.000430552	0.979199	1.9711e-05	0.000756003	0.995941963634664
1916	cg00109703	7	0.0694402	-0.000907032	0.000499592	0.0694402	-0.000907032	0.000499592	0.891248046530526
1917	cg00109764	7	0.315197	-0.0011262	0.00112129	0.542809	-0.000848353	0.00139401	0.955587327575027
1918	cg00109776	7	0.0819055	0.00287665	0.0016535	0.106979	0.00342449	0.00212448	0.899843458905676
1919	cg00109780	7	0.817118	-0.000117132	0.00050651	0.817118	-0.000117132	0.00050651	0.993274443802267
1920	cg00109923	6	0.345462	0.000508618	0.000539117	0.345462	0.000508618	0.000539117	0.959886021821285
1921	cg00110039	7	0.803065	-0.000287884	0.00115439	0.767696	-0.000465089	0.00157449	0.992456012721672
1922	cg00110041	7	0.885444	-0.000126656	0.000879116	0.935207	-7.98295e-05	0.000981967	0.996195371299052
1923	cg00110171	7	0.473172	0.000685667	0.000955864	0.411016	0.000919475	0.00111844	0.971403026255939
1924	cg00110277	7	0.286536	-0.000310114	0.000290981	0.286536	-0.000310114	0.000290981	0.952889424827674
1925	cg00110545	4	0.986322	-4.1969e-05	0.00244814	0.986322	-4.1969e-05	0.00244814	0.999682856612063
1926	cg00110578	7	0.816156	-6.66023e-05	0.000286472	0.816156	-6.66023e-05	0.000286472	0.993186226569096
1927	cg00110609	6	0.356337	0.000583772	0.000632905	0.356337	0.000583772	0.000632905	0.960345861899765
1928	cg00110654	7	0.962573	1.35388e-05	0.000288521	0.962573	1.35388e-05	0.000288521	0.99903288954524
1929	cg00110687	6	0.293157	0.000706536	0.000672109	0.293157	0.000706536	0.000672109	0.953976960957352
1930	cg00110688	7	0.388081	-0.000638668	0.000739968	0.352348	-0.000766872	0.000824554	0.964905674415453
1931	cg00110724	6	0.813104	5.08232e-05	0.000214967	0.813104	5.08232e-05	0.000214967	0.992943104256103
1932	cg00110769	7	0.721851	0.000502869	0.00141261	0.785274	0.000417915	0.0015339	0.988343066414944
1933	cg00110785	7	0.481082	-0.00091537	0.0012992	0.481082	-0.00091537	0.0012992	0.972143196834018
1934	cg00110790	7	0.300122	0.000418871	0.000404249	0.300122	0.000418871	0.000404249	0.953976960957352
1935	cg00110832	6	0.413358	0.000931477	0.00113873	0.413358	0.000931477	0.00113873	0.967719159709351
1936	cg00110846	7	0.248864	0.0010036	0.000870343	0.248864	0.0010036	0.000870343	0.946796993291951
1937	cg00110982	6	0.40812	0.000140384	0.000169708	0.40812	0.000140384	0.000169708	0.966941345576676
1938	cg00111333	7	0.728842	0.000251003	0.000724046	0.994927	5.92572e-06	0.000932078	0.988885493250986
1939	cg00111335	7	0.505244	-0.000108949	0.000163523	0.652189	0.000144157	0.000319835	0.974079769699716
1940	cg00111359	7	0.0964632	-0.000482607	0.000290334	0.120871	-0.000529737	0.000341517	0.906860514401429
1941	cg00111436	7	0.189385	0.000432944	0.000329887	0.151305	0.000610621	0.000425538	0.933410705680467
1942	cg00111503	7	0.208588	-0.000576605	0.000458548	0.1961	-0.000947879	0.000733231	0.939183992423868
1943	cg00111613	7	0.398387	0.000578895	0.000685484	0.398387	0.000578895	0.000685484	0.96574606069026
1944	cg00111629	7	0.814714	0.000230903	0.000985291	0.814714	0.000230903	0.000985291	0.993106920527302
1945	cg00111677	7	0.539232	0.000277684	0.000452273	0.539232	0.000277684	0.000452273	0.977292243200142
1946	cg00111778	7	0.871111	-0.000114649	0.000706629	0.977857	-2.52262e-05	0.000908857	0.995528714306755
1947	cg00111823	7	0.444324	-0.000439102	0.000574055	0.444324	-0.000439102	0.000574055	0.969487913391518
1948	cg00111893	7	0.276154	-0.000213613	0.000196155	0.555499	-0.000140176	0.000237772	0.951640745390342
1949	cg00111948	7	0.809192	8.63306e-05	0.000357523	0.916085	5.10819e-05	0.0004848	0.992657691206049
1950	cg00111977	7	0.357459	-0.000502464	0.000546027	0.357459	-0.000502464	0.000546027	0.96043523243291
1951	cg00111978	7	0.659854	-0.000437621	0.000994335	0.559014	-0.000770134	0.00131803	0.985898451704324
1952	cg00112048	7	0.0618285	0.00163176	0.000873758	0.0618285	0.00163176	0.000873758	0.889016704079534
1953	cg00112091	6	0.554914	0.00026601	0.000450549	0.554914	0.00026601	0.000450549	0.978363413061974
1954	cg00112187	6	0.590542	0.000642105	0.00119339	0.590542	0.000642105	0.00119339	0.981085327110382
1955	cg00112238	7	0.481193	-0.00120234	0.00170694	0.810351	-0.000579279	0.00241393	0.972143196834018
1956	cg00112251	7	0.340635	0.000333935	0.000350437	0.612358	0.00030147	0.000594955	0.959404891015097
1957	cg00112260	7	0.929884	-0.000123705	0.00140589	0.929884	-0.000123705	0.00140589	0.99774347291396
1958	cg00112314	6	0.571771	0.000829578	0.00146712	0.277296	0.00271307	0.00249727	0.979811089379914
1959	cg00112367	7	0.574227	0.000204138	0.000363339	0.574227	0.000204138	0.000363339	0.979811089379914
1960	cg00112465	6	0.910479	-0.000144071	0.00128138	0.971517	-6.098e-05	0.00170782	0.99737122271078
1961	cg00112493	7	0.427822	0.00154378	0.00194694	0.669915	0.00123014	0.00288586	0.968622118182213
1962	cg00112517	7	0.318432	-0.000404111	0.000405049	0.527349	-0.000311196	0.000492354	0.956256109528306
1963	cg00112588	7	0.840625	0.000188873	0.000939224	0.840625	0.000188873	0.000939224	0.994088823041959
1964	cg00112685	7	0.728335	-0.000530006	0.00152589	0.728335	-0.000530006	0.00152589	0.988816364160881
1965	cg00112723	6	0.743227	6.96413e-05	0.000212591	0.604284	0.000190756	0.000368077	0.989647423855542
1966	cg00112780	7	0.564967	6.19517e-05	0.000107652	0.534447	0.000139416	0.000224418	0.979471735413666
1967	cg00112798	7	0.678387	0.000356521	0.00085978	0.678387	0.000356521	0.00085978	0.986733851587795
1968	cg00112929	6	0.0609431	0.00107057	0.000571302	0.0609431	0.00107057	0.000571302	0.889016704079534
1969	cg00112952	7	0.265439	-0.00526636	0.00472901	0.376223	-0.00505464	0.00571225	0.950113956153297
1970	cg00113020	6	0.144525	0.000793113	0.000543546	0.144525	0.000793113	0.000543546	0.92505564299681
1971	cg00113050	7	0.778678	-0.000139063	0.000494812	0.919204	-6.28141e-05	0.000619249	0.991393195187689
1972	cg00113096	7	0.616751	-0.000922507	0.00184332	0.616751	-0.000922507	0.00184332	0.982860501189273
1973	cg00113194	7	0.492385	0.000399374	0.000581736	0.492385	0.000399374	0.000581736	0.973236054984531
1974	cg00113315	6	0.708268	-0.000325011	0.000868588	0.708268	-0.000325011	0.000868588	0.987575265422684
1975	cg00113321	7	0.645127	0.000492041	0.00106839	0.645127	0.000492041	0.00106839	0.984609234532976
1976	cg00113369	7	0.0574338	0.0014451	0.000760581	0.0712748	0.00151111	0.000837771	0.885991680050761
1977	cg00113554	7	0.279547	-0.00106301	0.000983049	0.279547	-0.00106301	0.000983049	0.951640745390342
1978	cg00113663	7	0.559766	0.000816157	0.00139947	0.567905	0.000986508	0.00172726	0.978827641533846
1979	cg00113712	7	0.134598	0.000840897	0.000562016	0.134598	0.000840897	0.000562016	0.922172129776577
1980	cg00113951	7	0.349883	-0.000272106	0.00029108	0.349883	-0.000272106	0.00029108	0.960231669217038
1981	cg00114008	7	0.206542	-0.000647669	0.000512748	0.133724	-0.000957626	0.000638597	0.938874756856987
1982	cg00114012	7	0.298773	0.000938731	0.000903436	0.298773	0.000938731	0.000903436	0.953976960957352
1983	cg00114029	6	0.88235	2.03152e-05	0.000137274	0.88235	2.03152e-05	0.000137274	0.996110984190372
1984	cg00114084	7	0.113011	0.000967074	0.000610217	0.170727	0.00105016	0.000766614	0.913664574394617
1985	cg00114132	7	0.139756	-0.00171254	0.00115971	0.366803	-0.00165137	0.00182982	0.923703850239096
1986	cg00114159	7	0.748201	0.000155852	0.0004855	0.643676	-0.000353456	0.000764122	0.98983217264358
1987	cg00114160	6	0.197068	-0.000929104	0.000720263	0.197068	-0.000929104	0.000720263	0.936792275307548
1988	cg00114312	7	0.10114	0.000686304	0.000418643	0.10114	0.000686304	0.000418643	0.907487624040607
1989	cg00114346	7	0.694369	0.000232222	0.000590996	0.694369	0.000232222	0.000590996	0.987283336368612
1990	cg00114383	7	0.311765	-0.00119065	0.00117708	0.853326	-0.000370093	0.00200184	0.955309342269719
1991	cg00114393	6	0.433641	-0.000519226	0.000663143	0.430025	-0.000664586	0.000842155	0.969133556969453
1992	cg00114478	7	0.996952	6.06156e-06	0.00158656	0.996952	6.06156e-06	0.00158656	0.999816633218478
1993	cg00114710	7	0.267228	0.000485187	0.000437315	0.267228	0.000485187	0.000437315	0.950503926907772
1994	cg00114944	7	0.716409	9.99069e-05	0.000275027	0.72776	9.79584e-05	0.000281404	0.988051877908603
1995	cg00114963	7	0.229062	0.000460171	0.00038259	0.229062	0.000460171	0.00038259	0.942533283123437
1996	cg00114966	7	0.0130474	-0.0113257	0.00456226	0.0130474	-0.0113257	0.00456226	0.808779995398875
1997	cg00115040	7	0.0468609	-0.000554837	0.000279155	0.0468609	-0.000554837	0.000279155	0.879839546844355
1998	cg00115101	7	0.464933	6.71011e-05	9.18251e-05	0.828218	-4.26618e-05	0.00019661	0.971010021045412
1999	cg00115149	7	0.0260498	0.000969077	0.000435449	0.152293	0.00115546	0.000807179	0.854258537495578
[truncated: 362,679 more rows]
