# Supplementary material for: Epigenome-wide meta-analysis of prenatal vitamin D insufficiency and cord blood DNA methylation
Source: Epigenetics. 2024 Oct 17;19(1):2413815. doi: 10.1080/15592294.2024.2413815 (PMC11487971; doi:10.1080/15592294.2024.2413815)
Supplement: vitdewas_season_of_birth_BHpvalues20200703.zip [file KEPI_A_2413815_SM3532.zip › vitdewas_season_of_birth_BHpvalues20200703.csv]

	CPGID	NSTUDY	PVALUE_FE	BETA_FE	STD_FE	PVALUE_RE	BETA_RE	STD_RE	BHpvalue
1	cg00000029	8	0.990623	2.18237e-05	0.00185697	0.990623	2.18237e-05	0.00185697	0.999960168620836
2	cg00000109	8	0.898647	-0.000111883	0.000878399	0.898647	-0.000111883	0.000878399	0.999960168620836
3	cg00000165	7	0.390374	0.00102472	0.001193	0.595603	0.000934136	0.00176008	0.999960168620836
4	cg00000236	8	0.620549	-0.000554226	0.00111948	0.541579	-0.000812095	0.00133037	0.999960168620836
5	cg00000289	8	0.942994	0.000153782	0.0021506	0.942994	0.000153782	0.0021506	0.999960168620836
6	cg00000321	8	0.318087	-0.00156773	0.00157025	0.514098	-0.00147796	0.00226519	0.999960168620836
7	cg00000363	7	0.655531	0.000571013	0.00128003	0.598334	0.00079644	0.00151185	0.999960168620836
8	cg00000622	8	0.580242	4.94914e-05	8.94911e-05	0.580242	4.94914e-05	8.94911e-05	0.999960168620836
9	cg00000658	8	0.906121	8.78505e-05	0.000744918	0.906268	8.80799e-05	0.00074804	0.999960168620836
10	cg00000714	8	0.99844	-1.90779e-06	0.000975692	0.993304	8.33292e-06	0.000992871	0.999960168620836
11	cg00000721	7	0.0984288	-0.000934837	0.000565704	0.158632	-0.00136678	0.000969565	0.999960168620836
12	cg00000734	8	0.131232	-0.000480403	0.000318303	0.131232	-0.000480403	0.000318303	0.999960168620836
13	cg00000769	8	0.56098	-0.000120639	0.000207503	0.872802	-4.87995e-05	0.000304806	0.999960168620836
14	cg00000807	8	0.307722	0.000756644	0.000741798	0.365082	0.000737883	0.000814689	0.999960168620836
15	cg00000884	8	0.11279	-0.00155886	0.00098303	0.720447	-0.000519531	0.00145177	0.999960168620836
16	cg00000905	8	0.639062	0.000243204	0.000518548	0.53863	0.000401644	0.000653202	0.999960168620836
17	cg00000924	8	0.157356	0.00189549	0.00134049	0.157356	0.00189549	0.00134049	0.999960168620836
18	cg00000948	8	0.0404954	0.00144985	0.000707707	0.0404954	0.00144985	0.000707707	0.999960168620836
19	cg00000957	8	0.760681	0.000123098	0.000404149	0.760681	0.000123098	0.000404149	0.999960168620836
20	cg00001099	8	0.217442	-0.00324195	0.00262855	0.349046	-0.00314026	0.0033534	0.999960168620836
21	cg00001245	8	0.691343	6.6591e-05	0.000167722	0.691343	6.6591e-05	0.000167722	0.999960168620836
22	cg00001249	8	0.606619	0.000373298	0.000724982	0.606619	0.000373298	0.000724982	0.999960168620836
23	cg00001269	8	0.321764	0.000672099	0.000678314	0.321764	0.000672099	0.000678314	0.999960168620836
24	cg00001349	7	0.786469	0.00043618	0.00161012	0.786469	0.00043618	0.00161012	0.999960168620836
25	cg00001364	7	0.625139	0.000528183	0.00108106	0.625139	0.000528183	0.00108106	0.999960168620836
26	cg00001446	7	0.929606	-4.47863e-05	0.000506975	0.929606	-4.47863e-05	0.000506975	0.999960168620836
27	cg00001534	7	0.884782	-6.34608e-05	0.000437932	0.62384	-0.000307485	0.00062699	0.999960168620836
28	cg00001582	8	0.230409	-0.000340665	0.000284052	0.230409	-0.000340665	0.000284052	0.999960168620836
29	cg00001583	8	0.280581	-0.000148104	0.000137258	0.280581	-0.000148104	0.000137258	0.999960168620836
30	cg00001594	8	0.516697	0.00012078	0.000186261	0.516697	0.00012078	0.000186261	0.999960168620836
31	cg00001687	7	0.105642	-0.000317255	0.000196067	0.105642	-0.000317255	0.000196067	0.999960168620836
32	cg00001747	8	0.895957	1.95279e-05	0.00014933	0.895957	1.95279e-05	0.00014933	0.999960168620836
33	cg00001791	8	0.636131	-0.000239187	0.000505558	0.636131	-0.000239187	0.000505558	0.999960168620836
34	cg00001793	8	0.681496	-0.000837469	0.0020405	0.681496	-0.000837469	0.0020405	0.999960168620836
35	cg00001854	8	0.698675	0.000184167	0.000475749	0.698675	0.000184167	0.000475749	0.999960168620836
36	cg00001874	8	0.808339	-0.00039815	0.00164139	0.754552	-0.000541992	0.00173358	0.999960168620836
37	cg00001930	8	0.0719844	0.00128926	0.00071657	0.135194	0.00126104	0.000844105	0.999960168620836
38	cg00002028	8	0.554817	-0.000119818	0.000202889	0.554817	-0.000119818	0.000202889	0.999960168620836
39	cg00002033	8	0.299769	-0.00281455	0.00271432	0.425111	-0.00274439	0.00344087	0.999960168620836
40	cg00002080	8	0.0775008	-0.00122364	0.000693134	0.0775008	-0.00122364	0.000693134	0.999960168620836
41	cg00002145	8	0.880576	0.000100901	0.000671605	0.929235	-9.81878e-05	0.00110563	0.999960168620836
42	cg00002190	8	0.34173	0.00118116	0.00124234	0.34173	0.00118116	0.00124234	0.999960168620836
43	cg00002224	8	0.241967	-0.00259647	0.00221905	0.241967	-0.00259647	0.00221905	0.999960168620836
44	cg00002236	7	0.751236	7.02405e-05	0.000221572	0.751236	7.02405e-05	0.000221572	0.999960168620836
45	cg00002406	8	0.0750304	0.000248694	0.000139694	0.0750304	0.000248694	0.000139694	0.999960168620836
46	cg00002426	8	0.809982	0.000111493	0.000463688	0.809982	0.000111493	0.000463688	0.999960168620836
47	cg00002449	8	0.602105	0.000319911	0.000613592	0.602105	0.000319911	0.000613592	0.999960168620836
48	cg00002473	8	0.05167	0.00282642	0.00145252	0.153618	0.0025019	0.00175342	0.999960168620836
49	cg00002490	8	0.889441	-3.22248e-05	0.000231814	0.874977	-4.33171e-05	0.000275309	0.999960168620836
50	cg00002531	8	0.452538	0.000307102	0.00040882	0.452538	0.000307102	0.00040882	0.999960168620836
51	cg00002591	8	0.250159	0.000454576	0.000395296	0.250159	0.000454576	0.000395296	0.999960168620836
52	cg00002593	7	0.951861	3.8619e-05	0.000639703	0.951861	3.8619e-05	0.000639703	0.999960168620836
53	cg00002597	8	0.847766	0.00031551	0.00164354	0.847766	0.00031551	0.00164354	0.999960168620836
54	cg00002646	7	0.602585	0.000216058	0.000414949	0.602585	0.000216058	0.000414949	0.999960168620836
55	cg00002719	8	0.0747389	0.000790757	0.000443731	0.0747389	0.000790757	0.000443731	0.999960168620836
56	cg00002749	8	0.811365	0.000380002	0.0015922	0.883359	0.000253917	0.0017307	0.999960168620836
57	cg00002769	8	0.0874481	-0.00117204	0.000685798	0.0874481	-0.00117204	0.000685798	0.999960168620836
58	cg00002808	7	0.106338	0.000983021	0.000608729	0.106338	0.000983021	0.000608729	0.999960168620836
59	cg00002809	8	0.97727	1.37267e-05	0.000481789	0.97727	1.37267e-05	0.000481789	0.999960168620836
60	cg00002810	7	0.410554	-0.000355583	0.0004321	0.410554	-0.000355583	0.0004321	0.999960168620836
61	cg00002837	8	0.500744	-0.00100002	0.00148521	0.500744	-0.00100002	0.00148521	0.999960168620836
62	cg00002930	7	0.127501	0.00129805	0.000851724	0.314456	0.00103152	0.00102546	0.999960168620836
63	cg00003014	8	0.0259623	-0.00126516	0.00056816	0.0986672	-0.00172031	0.00104176	0.999960168620836
64	cg00003091	8	0.0570354	0.000396843	0.000208531	0.0570354	0.000396843	0.000208531	0.999960168620836
65	cg00003173	8	0.047655	-0.000662757	0.000334653	0.047655	-0.000662757	0.000334653	0.999960168620836
66	cg00003181	7	0.499689	0.000619013	0.000917086	0.499689	0.000619013	0.000917086	0.999960168620836
67	cg00003202	8	0.665924	-3.32456e-05	7.70021e-05	0.665924	-3.32456e-05	7.70021e-05	0.999960168620836
68	cg00003287	8	0.819689	0.000132106	0.000579554	0.971048	2.35851e-05	0.000649838	0.999960168620836
69	cg00003298	8	0.613315	-7.89436e-05	0.000156217	0.668647	0.000114008	0.00026637	0.999960168620836
70	cg00003305	6	0.935425	0.000145197	0.00179207	0.866326	0.000385349	0.00228928	0.999960168620836
71	cg00003345	7	0.998762	-1.75606e-06	0.00113141	0.997147	4.07403e-06	0.00113932	0.999960168620836
72	cg00003513	7	0.57083	0.000286526	0.00050549	0.57083	0.000286526	0.00050549	0.999960168620836
73	cg00003529	8	0.154632	-0.00100518	0.000706204	0.182661	-0.00146956	0.00110277	0.999960168620836
74	cg00003578	7	0.14533	0.00271557	0.0018648	0.14533	0.00271557	0.0018648	0.999960168620836
75	cg00003625	8	0.0435105	0.00378984	0.0018773	0.0435105	0.00378984	0.0018773	0.999960168620836
76	cg00003722	8	0.134597	0.000698356	0.000466747	0.221653	0.00070518	0.000577002	0.999960168620836
77	cg00003784	8	0.476438	0.000127893	0.000179613	0.476438	0.000127893	0.000179613	0.999960168620836
78	cg00003858	7	0.413794	-0.000622861	0.000762157	0.528682	-0.000542326	0.000860808	0.999960168620836
79	cg00003900	8	0.192846	-0.00333841	0.00256366	0.564352	-0.00238009	0.00412931	0.999960168620836
80	cg00003965	8	0.963651	-5.45988e-05	0.00119807	0.977735	-3.40388e-05	0.00121963	0.999960168620836
81	cg00003994	8	0.684206	0.000156568	0.000384943	0.684206	0.000156568	0.000384943	0.999960168620836
82	cg00004061	8	0.180911	0.00276755	0.00206849	0.180911	0.00276755	0.00206849	0.999960168620836
83	cg00004067	8	0.665994	0.000187528	0.000434441	0.728407	0.000209645	0.000603737	0.999960168620836
84	cg00004072	8	0.996463	-1.10292e-06	0.000248815	0.996463	-1.10292e-06	0.000248815	0.999960168620836
85	cg00004082	8	0.333408	-0.000735226	0.000760102	0.363515	-0.000719274	0.000791552	0.999960168620836
86	cg00004089	8	0.733518	0.000212554	0.000624335	0.74426	0.000214484	0.00065749	0.999960168620836
87	cg00004105	8	0.535706	-0.000717982	0.00115931	0.535706	-0.000717982	0.00115931	0.999960168620836
88	cg00004207	8	0.130327	-0.000624698	0.000412938	0.130327	-0.000624698	0.000412938	0.999960168620836
89	cg00004219	8	0.920857	3.44982e-05	0.000347223	0.896045	6.31044e-05	0.00048297	0.999960168620836
90	cg00004257	7	0.30725	0.000991555	0.000971152	0.30725	0.000991555	0.000971152	0.999960168620836
91	cg00004421	8	0.734109	0.000620879	0.00182791	0.745454	0.000829724	0.00255584	0.999960168620836
92	cg00004429	8	0.289932	0.000566515	0.000535322	0.375599	0.000498319	0.000562415	0.999960168620836
93	cg00004533	8	0.79854	8.67346e-05	0.000339821	0.79854	8.67346e-05	0.000339821	0.999960168620836
94	cg00004562	7	0.282329	0.000785507	0.000730634	0.300424	0.000769665	0.000743261	0.999960168620836
95	cg00004608	7	0.406096	-0.000984245	0.00118472	0.6523	-0.00077051	0.00171008	0.999960168620836
96	cg00004700	8	0.392776	-0.000384262	0.000449643	0.413426	-0.000377225	0.000461223	0.999960168620836
97	cg00004773	7	0.809811	0.000319574	0.00132785	0.478509	-0.00174922	0.0024682	0.999960168620836
98	cg00004775	7	0.900923	-0.00012442	0.000999395	0.900923	-0.00012442	0.000999395	0.999960168620836
99	cg00004806	8	0.923533	7.75069e-05	0.000807495	0.923533	7.75069e-05	0.000807495	0.999960168620836
100	cg00004818	8	0.375024	0.00119289	0.00134471	0.375024	0.00119289	0.00134471	0.999960168620836
101	cg00004859	8	0.57683	-0.000801171	0.00143574	0.711128	-0.000697812	0.00188424	0.999960168620836
102	cg00004883	8	0.660145	4.7267e-05	0.000107495	0.796341	3.44836e-05	0.000133613	0.999960168620836
103	cg00004939	8	0.956365	-1.65932e-05	0.000303259	0.956365	-1.65932e-05	0.000303259	0.999960168620836
104	cg00004963	7	0.107639	-0.0027685	0.00172075	0.27698	-0.00301792	0.00277605	0.999960168620836
105	cg00004979	8	0.407653	0.000171325	0.000206906	0.407653	0.000171325	0.000206906	0.999960168620836
106	cg00004996	7	0.558898	0.00106023	0.00181398	0.558898	0.00106023	0.00181398	0.999960168620836
107	cg00005040	8	0.594671	0.000475957	0.000894522	0.594671	0.000475957	0.000894522	0.999960168620836
108	cg00005083	8	0.217952	-0.000861891	0.00069959	0.215885	-0.00156929	0.00126807	0.999960168620836
109	cg00005112	8	0.92864	5.95793e-05	0.000665274	0.932409	5.66669e-05	0.000668128	0.999960168620836
110	cg00005164	8	0.402345	0.000542968	0.000648365	0.402345	0.000542968	0.000648365	0.999960168620836
111	cg00005166	8	0.384343	-0.00163516	0.00187967	0.384343	-0.00163516	0.00187967	0.999960168620836
112	cg00005215	8	0.856122	-0.000189652	0.00104599	0.894039	-0.000158857	0.00119266	0.999960168620836
113	cg00005306	8	0.365001	7.35081e-05	8.11457e-05	0.365001	7.35081e-05	8.11457e-05	0.999960168620836
114	cg00005437	8	0.0939213	0.0010531	0.000628691	0.0997734	0.00147642	0.000896997	0.999960168620836
115	cg00005543	8	0.358165	-0.000101116	0.000110045	0.358165	-0.000101116	0.000110045	0.999960168620836
116	cg00005619	8	0.530679	-0.000679959	0.00108452	0.58947	-0.000817314	0.00151465	0.999960168620836
117	cg00005622	7	0.519132	0.00035293	0.000547447	0.776112	0.000267046	0.000939015	0.999960168620836
118	cg00005740	8	0.578357	-0.000436147	0.000784737	0.578357	-0.000436147	0.000784737	0.999960168620836
119	cg00005817	8	0.136029	0.00248658	0.00166802	0.136029	0.00248658	0.00166802	0.999960168620836
120	cg00005849	8	0.858462	-0.000317903	0.00178264	0.747742	-0.000692377	0.00215279	0.999960168620836
121	cg00005861	7	0.356587	0.000743109	0.000806073	0.474026	0.000623873	0.000871399	0.999960168620836
122	cg00006032	8	0.641475	-0.00016162	0.000347094	0.641475	-0.00016162	0.000347094	0.999960168620836
123	cg00006081	8	0.798059	-0.000158864	0.000620901	0.798059	-0.000158864	0.000620901	0.999960168620836
124	cg00006090	8	0.52167	-0.00112636	0.00175781	0.803587	-0.000700674	0.00281726	0.999960168620836
125	cg00006122	8	0.442758	0.000202217	0.00026346	0.442758	0.000202217	0.00026346	0.999960168620836
126	cg00006198	7	0.74421	-0.000522026	0.00159992	0.74421	-0.000522026	0.00159992	0.999960168620836
127	cg00006243	7	0.951098	-1.75353e-05	0.000285927	0.951098	-1.75353e-05	0.000285927	0.999960168620836
128	cg00006397	8	0.494466	0.000470259	0.000688295	0.350107	0.00106601	0.00114087	0.999960168620836
129	cg00006414	8	0.761658	0.000123955	0.000408683	0.636916	0.000297158	0.000629553	0.999960168620836
130	cg00006459	8	0.145034	-0.00110856	0.000760693	0.145034	-0.00110856	0.000760693	0.999960168620836
131	cg00006626	7	0.625459	0.000365783	0.000749357	0.584415	0.000478136	0.000874191	0.999960168620836
132	cg00006787	8	0.396393	-0.000987749	0.00116469	0.76058	-0.00060869	0.00199754	0.999960168620836
133	cg00006884	8	0.081231	-0.000467331	0.000268028	0.081231	-0.000467331	0.000268028	0.999960168620836
134	cg00006948	8	0.0433956	0.00030341	0.000150212	0.0433956	0.00030341	0.000150212	0.999960168620836
135	cg00007032	8	0.661158	-0.000112712	0.000257149	0.661158	-0.000112712	0.000257149	0.999960168620836
136	cg00007036	8	0.938887	-2.3923e-05	0.000312032	0.947081	-2.21512e-05	0.000333736	0.999960168620836
137	cg00007064	8	0.764057	-0.000142016	0.000473139	0.799885	0.00017102	0.000674644	0.999960168620836
138	cg00007076	8	0.853183	0.000326627	0.00176499	0.853183	0.000326627	0.00176499	0.999960168620836
139	cg00007221	7	0.444581	-0.000623029	0.00081497	0.630538	-0.000515212	0.00107119	0.999960168620836
140	cg00007226	8	0.609007	0.000171795	0.000335871	0.609007	0.000171795	0.000335871	0.999960168620836
141	cg00007239	8	0.748972	0.000225619	0.000705067	0.872051	-0.000194394	0.00120701	0.999960168620836
142	cg00007269	8	0.560165	0.000131397	0.000225537	0.58092	0.000128628	0.000233004	0.999960168620836
143	cg00007300	8	0.435136	0.000115368	0.000147825	0.435136	0.000115368	0.000147825	0.999960168620836
144	cg00007324	8	0.604349	6.5196e-05	0.000125823	0.707223	6.70203e-05	0.000178441	0.999960168620836
145	cg00007326	8	0.398267	-0.000441497	0.000522655	0.503618	-0.000673893	0.0010076	0.999960168620836
146	cg00007420	8	0.127542	-0.002466	0.00161826	0.127542	-0.002466	0.00161826	0.999960168620836
147	cg00007466	8	0.450175	-0.000342566	0.000453657	0.59778	-0.000281754	0.000534033	0.999960168620836
148	cg00007675	8	0.0262344	-0.00105326	0.00047386	0.0262344	-0.00105326	0.00047386	0.999960168620836
149	cg00007898	8	0.438558	-0.000108706	0.000140333	0.438558	-0.000108706	0.000140333	0.999960168620836
150	cg00007981	8	0.397113	0.000113838	0.000134435	0.397113	0.000113838	0.000134435	0.999960168620836
151	cg00008036	8	0.698388	0.000177408	0.000457829	0.698388	0.000177408	0.000457829	0.999960168620836
152	cg00008188	7	0.371815	-0.000218217	0.000244342	0.371815	-0.000218217	0.000244342	0.999960168620836
153	cg00008345	8	0.966251	2.23509e-05	0.000528258	0.966251	2.23509e-05	0.000528258	0.999960168620836
154	cg00008387	8	0.768796	-7.76893e-05	0.000264294	0.768796	-7.76893e-05	0.000264294	0.999960168620836
155	cg00008446	7	0.351561	-0.000667289	0.000716309	0.36438	-0.000888923	0.000980013	0.999960168620836
156	cg00008452	8	0.893894	-0.000183022	0.0013722	0.842067	-0.000349088	0.00175201	0.999960168620836
157	cg00008488	8	0.833005	9.42688e-05	0.000447091	0.689853	0.000280632	0.000703244	0.999960168620836
158	cg00008544	7	0.00913822	0.00362997	0.00139248	0.00913822	0.00362997	0.00139248	0.999960168620836
159	cg00008564	8	0.142317	0.000652516	0.000444731	0.142317	0.000652516	0.000444731	0.999960168620836
160	cg00008612	8	0.608923	0.000564171	0.00110273	0.685028	0.000507886	0.00125215	0.999960168620836
161	cg00008621	8	0.908513	5.07131e-05	0.000441312	0.908513	5.07131e-05	0.000441312	0.999960168620836
162	cg00008629	8	0.775549	0.000592184	0.00207693	0.586387	0.00163759	0.00300985	0.999960168620836
163	cg00008647	8	0.0942846	0.000739869	0.000442184	0.371243	0.000651039	0.000728112	0.999960168620836
164	cg00008665	8	0.235086	0.000914317	0.000770042	0.81032	0.000290423	0.00121003	0.999960168620836
165	cg00008671	8	0.606756	0.000733965	0.00142598	0.876449	0.000287439	0.00184881	0.999960168620836
166	cg00008695	8	0.22822	0.000627776	0.000520995	0.22822	0.000627776	0.000520995	0.999960168620836
167	cg00008737	8	0.579396	-0.000318354	0.00057437	0.579396	-0.000318354	0.00057437	0.999960168620836
168	cg00008800	6	0.97172	-7.20585e-05	0.00203259	0.84184	0.000720258	0.00360959	0.999960168620836
169	cg00008810	7	0.107802	0.000560764	0.000348701	0.107802	0.000560764	0.000348701	0.999960168620836
170	cg00008839	7	0.328618	7.77205e-05	7.95582e-05	0.376465	7.63067e-05	8.62779e-05	0.999960168620836
171	cg00008971	8	0.4532	0.00042768	0.000570171	0.4532	0.00042768	0.000570171	0.999960168620836
172	cg00009001	7	0.252063	0.00185387	0.0016186	0.401463	0.00171694	0.00204639	0.999960168620836
173	cg00009053	8	0.201015	-0.00185963	0.00145435	0.201015	-0.00185963	0.00145435	0.999960168620836
174	cg00009088	8	0.205976	0.00220545	0.00174384	0.227495	0.00261199	0.00216433	0.999960168620836
175	cg00009214	8	0.262471	0.000403092	0.000359721	0.262471	0.000403092	0.000359721	0.999960168620836
176	cg00009292	8	0.901027	5.40613e-05	0.000434701	0.901027	5.40613e-05	0.000434701	0.999960168620836
177	cg00009293	8	0.0174336	0.00179435	0.000754744	0.0174336	0.00179435	0.000754744	0.999960168620836
178	cg00009349	8	0.71367	-0.000314406	0.000856851	0.71367	-0.000314406	0.000856851	0.999960168620836
179	cg00009364	8	0.150408	-0.000112229	7.804e-05	0.17089	-0.000198899	0.000145251	0.999960168620836
180	cg00009407	8	0.475266	-0.000164201	0.000229993	0.475266	-0.000164201	0.000229993	0.999960168620836
181	cg00009412	8	0.361177	-0.000172316	0.00018871	0.484696	-0.000150224	0.000214984	0.999960168620836
182	cg00009421	8	0.914952	7.53137e-05	0.000705223	0.914952	7.53137e-05	0.000705223	0.999960168620836
183	cg00009436	8	0.735208	-0.000408918	0.00120908	0.735208	-0.000408918	0.00120908	0.999960168620836
184	cg00009553	8	0.329128	0.00101521	0.00104031	0.329128	0.00101521	0.00104031	0.999960168620836
185	cg00009750	8	0.923611	-4.45223e-05	0.000464323	0.923611	-4.45223e-05	0.000464323	0.999960168620836
186	cg00009834	6	0.468787	0.000618778	0.00085413	0.468787	0.000618778	0.00085413	0.999960168620836
187	cg00009871	8	0.51504	0.000341596	0.000524717	0.51504	0.000341596	0.000524717	0.999960168620836
188	cg00009944	8	0.852791	-9.35401e-05	0.000504102	0.852791	-9.35401e-05	0.000504102	0.999960168620836
189	cg00009970	7	0.517237	-0.000114561	0.000176898	0.342838	-0.000230127	0.000242603	0.999960168620836
190	cg00010046	8	0.61771	0.000149678	0.000299896	0.929342	-3.38977e-05	0.000382276	0.999960168620836
191	cg00010078	8	0.246681	0.0015292	0.00132004	0.246681	0.0015292	0.00132004	0.999960168620836
192	cg00010168	8	0.330699	-0.000496778	0.000510717	0.417948	-0.000462806	0.000571375	0.999960168620836
193	cg00010266	8	0.748615	0.0001034	0.000322654	0.748615	0.0001034	0.000322654	0.999960168620836
194	cg00010445	8	0.644642	-0.000235307	0.000510186	0.830729	-0.000131365	0.000614526	0.999960168620836
195	cg00010654	7	0.602102	0.000709792	0.00136137	0.884766	0.00027026	0.00186476	0.999960168620836
196	cg00010672	7	0.464494	-0.00153895	0.00210392	0.767101	-0.00107732	0.00363753	0.999960168620836
197	cg00010742	8	0.658909	0.000541841	0.00122749	0.658909	0.000541841	0.00122749	0.999960168620836
198	cg00010789	8	0.655283	0.000299001	0.000669751	0.655283	0.000299001	0.000669751	0.999960168620836
199	cg00010853	7	0.714823	-0.000615429	0.00168432	0.714823	-0.000615429	0.00168432	0.999960168620836
200	cg00010890	7	0.620809	-0.000372595	0.000753166	0.620809	-0.000372595	0.000753166	0.999960168620836
201	cg00010932	7	0.614684	0.000714618	0.00141959	0.436781	0.0016749	0.00215382	0.999960168620836
202	cg00010946	8	0.264727	0.0015982	0.00143299	0.264727	0.0015982	0.00143299	0.999960168620836
203	cg00010947	8	0.765955	-0.000167988	0.000564345	0.622108	-0.000458662	0.000930604	0.999960168620836
204	cg00010954	8	0.87574	0.000359151	0.00229677	0.87574	0.000359151	0.00229677	0.999960168620836
205	cg00010992	8	0.390683	0.000256544	0.00029887	0.390683	0.000256544	0.00029887	0.999960168620836
206	cg00011122	8	0.00886424	0.00142514	0.000544517	0.00886424	0.00142514	0.000544517	0.999960168620836
207	cg00011203	8	0.790955	0.000197655	0.000745669	0.953552	-5.826e-05	0.00100022	0.999960168620836
208	cg00011225	8	0.429792	-0.000219209	0.000277639	0.373012	-0.000346322	0.000388756	0.999960168620836
209	cg00011239	8	0.408682	-0.000885897	0.00107224	0.58456	-0.000683393	0.00124995	0.999960168620836
210	cg00011247	8	0.639001	-4.30934e-05	9.18649e-05	0.639001	-4.30934e-05	9.18649e-05	0.999960168620836
211	cg00011284	8	0.0298645	-0.000630198	0.000290162	0.0298645	-0.000630198	0.000290162	0.999960168620836
212	cg00011350	8	0.0651216	0.0011498	0.000623394	0.0651216	0.0011498	0.000623394	0.999960168620836
213	cg00011459	8	0.606204	0.000243886	0.000473105	0.606204	0.000243886	0.000473105	0.999960168620836
214	cg00011460	7	0.0133804	0.000707692	0.000286112	0.0133804	0.000707692	0.000286112	0.999960168620836
215	cg00011482	8	0.433904	-0.000442121	0.00056499	0.433904	-0.000442121	0.00056499	0.999960168620836
216	cg00011513	7	0.075102	0.00216248	0.00121499	0.075102	0.00216248	0.00121499	0.999960168620836
217	cg00011578	8	0.664657	-0.000130151	0.000300237	0.664657	-0.000130151	0.000300237	0.999960168620836
218	cg00011616	8	0.589426	0.00022782	0.000422147	0.675922	0.000211913	0.000506928	0.999960168620836
219	cg00011717	8	0.177776	0.000543567	0.000403349	0.381619	0.000432464	0.000494292	0.999960168620836
220	cg00011740	7	0.953069	1.33024e-05	0.000226025	0.953069	1.33024e-05	0.000226025	0.999960168620836
221	cg00011754	8	0.282337	0.000511114	0.000475417	0.282337	0.000511114	0.000475417	0.999960168620836
222	cg00011856	7	0.914856	0.000204745	0.00191501	0.944709	0.000197977	0.00285465	0.999960168620836
223	cg00011861	8	0.45007	0.000843664	0.00111699	0.509103	0.000951314	0.00144087	0.999960168620836
224	cg00012126	8	0.31519	-0.000230198	0.000229192	0.31519	-0.000230198	0.000229192	0.999960168620836
225	cg00012148	8	0.685744	-0.000674792	0.00166764	0.685744	-0.000674792	0.00166764	0.999960168620836
226	cg00012199	8	0.026979	0.000538555	0.000243489	0.026979	0.000538555	0.000243489	0.999960168620836
227	cg00012203	8	0.838508	-3.43019e-05	0.00016831	0.838508	-3.43019e-05	0.00016831	0.999960168620836
228	cg00012238	8	0.516839	-0.00108116	0.00166787	0.536659	-0.00198215	0.00320803	0.999960168620836
229	cg00012317	7	0.803499	-0.00039153	0.00157354	0.803499	-0.00039153	0.00157354	0.999960168620836
230	cg00012362	6	0.397172	-0.00368146	0.0043481	0.397172	-0.00368146	0.0043481	0.999960168620836
231	cg00012386	7	0.644555	0.000115892	0.000251207	0.763054	9.83106e-05	0.000326101	0.999960168620836
232	cg00012397	8	0.057303	0.000256686	0.000135027	0.057303	0.000256686	0.000135027	0.999960168620836
233	cg00012469	8	0.242347	-0.000450918	0.000385683	0.242347	-0.000450918	0.000385683	0.999960168620836
234	cg00012529	8	0.188689	0.000655209	0.00049846	0.188689	0.000655209	0.00049846	0.999960168620836
235	cg00012576	8	0.119115	0.00139687	0.00089629	0.134659	0.00140645	0.000940154	0.999960168620836
236	cg00012638	7	0.986335	-4.2907e-05	0.00250517	0.986335	-4.2907e-05	0.00250517	0.999960168620836
237	cg00012692	8	0.233796	0.000625072	0.000524989	0.233796	0.000625072	0.000524989	0.999960168620836
238	cg00012701	7	0.417665	0.000275384	0.00033978	0.395897	0.000460562	0.000542494	0.999960168620836
239	cg00012762	8	0.122214	-0.000198536	0.000128457	0.122214	-0.000198536	0.000128457	0.999960168620836
240	cg00012792	7	0.240961	-0.000313	0.000266931	0.324521	-0.000435007	0.000441537	0.999960168620836
241	cg00012920	8	0.174018	0.000539542	0.000396895	0.258275	0.000612105	0.000541457	0.999960168620836
242	cg00012960	8	0.542153	-0.000100069	0.000164165	0.542153	-0.000100069	0.000164165	0.999960168620836
243	cg00012992	8	0.0765478	0.000298664	0.000168634	0.231801	0.000391094	0.000327074	0.999960168620836
244	cg00013006	8	0.00430136	-0.00118127	0.000413729	0.00597008	-0.00120209	0.000437214	0.999960168620836
245	cg00013015	8	0.107129	0.000807333	0.000501065	0.21598	0.00100169	0.000809585	0.999960168620836
246	cg00013301	8	0.368083	-0.000487485	0.000541607	0.368083	-0.000487485	0.000541607	0.999960168620836
247	cg00013349	7	0.294939	0.00172204	0.00164419	0.294939	0.00172204	0.00164419	0.999960168620836
248	cg00013369	7	0.540926	0.000348896	0.000570639	0.540926	0.000348896	0.000570639	0.999960168620836
249	cg00013374	8	0.0235289	0.00111625	0.000492882	0.0235289	0.00111625	0.000492882	0.999960168620836
250	cg00013409	7	0.50635	-0.000286456	0.000431065	0.517808	0.000500608	0.000774062	0.999960168620836
251	cg00013410	8	0.883204	-2.86688e-05	0.000195146	0.883204	-2.86688e-05	0.000195146	0.999960168620836
252	cg00013441	8	0.90076	8.57798e-05	0.00068788	0.90076	8.57798e-05	0.00068788	0.999960168620836
253	cg00013451	8	0.0203925	0.00307749	0.00132705	0.0203925	0.00307749	0.00132705	0.999960168620836
254	cg00013475	8	0.0948558	0.000251131	0.000150349	0.0948558	0.000251131	0.000150349	0.999960168620836
255	cg00013569	8	0.391849	0.000242158	0.000282806	0.391849	0.000242158	0.000282806	0.999960168620836
256	cg00013660	8	0.919518	7.58575e-05	0.000750763	0.919518	7.58575e-05	0.000750763	0.999960168620836
257	cg00013733	8	0.9009	-5.6103e-05	0.000450538	0.9009	-5.6103e-05	0.000450538	0.999960168620836
258	cg00013804	8	0.845521	0.000108952	0.000559196	0.845521	0.000108952	0.000559196	0.999960168620836
259	cg00013809	8	0.396057	0.000373274	0.000439827	0.370667	0.000520756	0.000581705	0.999960168620836
260	cg00013899	7	0.869075	8.77326e-05	0.00053225	0.869075	8.77326e-05	0.00053225	0.999960168620836
261	cg00014085	8	0.133084	-0.000432085	0.000287664	0.280702	-0.000452188	0.00041918	0.999960168620836
262	cg00014104	8	0.454264	-0.000825002	0.00110246	0.489293	-0.000906907	0.00131163	0.999960168620836
263	cg00014112	8	0.616346	0.000134232	0.000267908	0.616346	0.000134232	0.000267908	0.999960168620836
264	cg00014203	8	0.205925	-0.00210393	0.00166339	0.208262	-0.002128	0.00169109	0.999960168620836
265	cg00014260	8	0.020427	0.00200289	0.000863906	0.0315124	0.00195024	0.00090686	0.999960168620836
266	cg00014272	8	0.424671	0.000181281	0.000227072	0.424671	0.000181281	0.000227072	0.999960168620836
267	cg00014285	8	0.499666	0.000105766	0.000156687	0.499666	0.000105766	0.000156687	0.999960168620836
268	cg00014289	8	0.0497137	0.0018163	0.000925541	0.179992	0.00150389	0.00112166	0.999960168620836
269	cg00014301	8	0.285923	-0.000526847	0.000493715	0.285923	-0.000526847	0.000493715	0.999960168620836
270	cg00014445	7	0.197888	0.000905932	0.000703587	0.187393	0.000989559	0.000750615	0.999960168620836
271	cg00014484	8	0.757345	0.00017466	0.000565299	0.652374	0.000354595	0.000787172	0.999960168620836
272	cg00014638	7	0.888163	0.000346656	0.00246505	0.846722	0.000521957	0.00270021	0.999960168620836
273	cg00014665	8	0.979595	-9.15426e-06	0.000357909	0.904594	-5.0574e-05	0.000421941	0.999960168620836
274	cg00014667	8	0.780772	0.000206554	0.000742166	0.780772	0.000206554	0.000742166	0.999960168620836
275	cg00014752	7	0.7046	0.000109907	0.000289901	0.945308	2.74391e-05	0.000399987	0.999960168620836
276	cg00014754	7	0.913129	-0.000105717	0.000969062	0.913129	-0.000105717	0.000969062	0.999960168620836
277	cg00014786	8	0.719801	-0.000451957	0.0012599	0.719801	-0.000451957	0.0012599	0.999960168620836
278	cg00014837	8	0.414071	-0.000438906	0.00053738	0.338392	-0.000676321	0.000706454	0.999960168620836
279	cg00014986	8	0.567821	0.000107	0.000187303	0.567821	0.000107	0.000187303	0.999960168620836
280	cg00014996	8	0.685923	-7.10264e-05	0.000175637	0.789693	-6.17971e-05	0.000231702	0.999960168620836
281	cg00014998	8	0.74906	0.000533681	0.00166838	0.812153	-0.000596978	0.00251201	0.999960168620836
282	cg00015024	8	0.0611729	0.000662317	0.000353756	0.0611729	0.000662317	0.000353756	0.999960168620836
283	cg00015058	8	0.355933	0.000286149	0.000309972	0.355933	0.000286149	0.000309972	0.999960168620836
284	cg00015121	8	0.290416	0.00101508	0.000960153	0.290416	0.00101508	0.000960153	0.999960168620836
285	cg00015319	7	0.561507	0.000908897	0.00156543	0.561507	0.000908897	0.00156543	0.999960168620836
286	cg00015340	7	0.616802	-0.000447659	0.000894623	0.586037	-0.000549942	0.00100983	0.999960168620836
287	cg00015373	8	0.227913	0.00122965	0.00101982	0.227913	0.00122965	0.00101982	0.999960168620836
288	cg00015530	7	0.424526	-0.000424249	0.000531245	0.450794	-0.000543632	0.000720909	0.999960168620836
289	cg00015639	8	0.208766	0.000739893	0.000588634	0.521575	0.000550502	0.000858925	0.999960168620836
290	cg00015699	8	0.485561	0.000282041	0.000404426	0.485561	0.000282041	0.000404426	0.999960168620836
291	cg00015770	8	0.218237	0.000984803	0.000799852	0.269451	0.00101516	0.000919255	0.999960168620836
292	cg00015930	8	0.729425	6.84317e-05	0.000197842	0.729425	6.84317e-05	0.000197842	0.999960168620836
293	cg00016127	8	0.178115	0.000788461	0.000585527	0.178115	0.000788461	0.000585527	0.999960168620836
294	cg00016156	8	0.627443	-0.000100711	0.000207511	0.627443	-0.000100711	0.000207511	0.999960168620836
295	cg00016255	8	0.174339	0.00152432	0.00112215	0.279202	0.00164216	0.00151755	0.999960168620836
296	cg00016324	8	0.0575373	0.00149102	0.000785075	0.0626383	0.00148394	0.000797065	0.999960168620836
297	cg00016360	8	0.479243	-0.000305699	0.00043207	0.574639	-0.000364008	0.000648588	0.999960168620836
298	cg00016481	7	0.897785	-4.77976e-05	0.000372082	0.897785	-4.77976e-05	0.000372082	0.999960168620836
299	cg00016593	7	0.0245859	0.00144012	0.000640668	0.0245859	0.00144012	0.000640668	0.999960168620836
300	cg00016618	7	0.362914	0.000384574	0.000422689	0.374052	0.000407563	0.000458497	0.999960168620836
301	cg00016718	8	0.63538	0.00051769	0.00109179	0.63538	0.00051769	0.00109179	0.999960168620836
302	cg00016783	8	0.323258	0.000477642	0.000483549	0.323492	0.000477796	0.000483939	0.999960168620836
303	cg00016814	7	0.455002	-0.00156718	0.00209768	0.455002	-0.00156718	0.00209768	0.999960168620836
304	cg00016841	8	0.28659	-0.0002573	0.000241454	0.28659	-0.0002573	0.000241454	0.999960168620836
305	cg00016996	7	0.410664	0.000315211	0.00038313	0.541576	0.00034536	0.000565763	0.999960168620836
306	cg00017002	8	0.78751	-7.6877e-05	0.000285211	0.78751	-7.6877e-05	0.000285211	0.999960168620836
307	cg00017059	6	0.113449	-0.00249655	0.00157722	0.115765	-0.00251077	0.00159637	0.999960168620836
308	cg00017062	7	0.353899	-0.00117205	0.00126428	0.353899	-0.00117205	0.00126428	0.999960168620836
309	cg00017121	8	0.0325814	0.000974784	0.000456103	0.0325814	0.000974784	0.000456103	0.999960168620836
310	cg00017188	8	0.857872	-5.77686e-05	0.00032258	0.857872	-5.77686e-05	0.00032258	0.999960168620836
311	cg00017271	8	0.229378	0.00039814	0.000331241	0.196093	0.000709798	0.000549055	0.999960168620836
312	cg00017362	8	0.0996504	-0.00077092	0.000468203	0.143761	-0.000772037	0.000528095	0.999960168620836
313	cg00017363	8	0.604511	0.000187393	0.000361816	0.881127	-9.20063e-05	0.000615259	0.999960168620836
314	cg00017441	8	0.849047	1.23407e-05	6.48365e-05	0.849047	1.23407e-05	6.48365e-05	0.999960168620836
315	cg00017461	8	0.756585	-5.87506e-05	0.000189537	0.756585	-5.87506e-05	0.000189537	0.999960168620836
316	cg00017475	8	0.00522626	0.00151871	0.000543804	0.0165121	0.00155196	0.000647352	0.999960168620836
317	cg00017489	8	0.572091	0.000901757	0.0015961	0.572091	0.000901757	0.0015961	0.999960168620836
318	cg00017546	7	0.525099	-0.000486551	0.000765614	0.525099	-0.000486551	0.000765614	0.999960168620836
319	cg00017826	8	0.698949	-0.000325864	0.000842594	0.698949	-0.000325864	0.000842594	0.999960168620836
320	cg00017842	8	0.980377	2.42181e-05	0.000984621	0.980377	2.42181e-05	0.000984621	0.999960168620836
321	cg00017931	8	0.0530835	-0.00339847	0.00175701	0.0530835	-0.00339847	0.00175701	0.999960168620836
322	cg00017970	7	0.917769	0.000282289	0.00273416	0.830066	0.000689632	0.00321332	0.999960168620836
323	cg00018010	8	0.504803	0.000354807	0.000531983	0.504803	0.000354807	0.000531983	0.999960168620836
324	cg00018024	8	0.790077	3.22886e-05	0.00012129	0.969137	-8.15972e-06	0.000210899	0.999960168620836
325	cg00018044	8	0.561944	0.000579278	0.000998832	0.561944	0.000579278	0.000998832	0.999960168620836
326	cg00018103	7	0.350081	-0.000349471	0.000373992	0.350081	-0.000349471	0.000373992	0.999960168620836
327	cg00018128	8	0.457286	0.000306262	0.000412018	0.589689	0.00035827	0.000664341	0.999960168620836
328	cg00018181	8	0.357779	0.00226129	0.00245898	0.357779	0.00226129	0.00245898	0.999960168620836
329	cg00018184	6	0.994952	8.29744e-06	0.00131135	0.994952	8.29744e-06	0.00131135	0.999960168620836
330	cg00018198	7	0.383407	-0.000396244	0.000454599	0.383407	-0.000396244	0.000454599	0.999960168620836
331	cg00018229	7	0.754738	-0.000135643	0.0004342	0.754738	-0.000135643	0.0004342	0.999960168620836
332	cg00018524	8	0.464732	0.00038826	0.000531079	0.464732	0.00038826	0.000531079	0.999960168620836
333	cg00018539	8	0.743535	-0.000155635	0.000475693	0.613491	-0.000302326	0.000598552	0.999960168620836
334	cg00018557	8	0.618183	-0.000134356	0.000269561	0.601174	-0.000150626	0.000288161	0.999960168620836
335	cg00018606	7	0.961272	2.31678e-05	0.000477121	0.961272	2.31678e-05	0.000477121	0.999960168620836
336	cg00018696	8	0.651264	0.000479127	0.00106	0.651264	0.000479127	0.00106	0.999960168620836
337	cg00018739	8	0.553819	0.000319299	0.000539314	0.788669	0.000190836	0.000711969	0.999960168620836
338	cg00018845	8	0.575679	-0.0001645	0.000293904	0.575679	-0.0001645	0.000293904	0.999960168620836
339	cg00018896	8	0.884119	-0.000114738	0.000787224	0.884119	-0.000114738	0.000787224	0.999960168620836
340	cg00019076	7	0.116678	0.000561447	0.000357867	0.187937	0.000591113	0.000448933	0.999960168620836
341	cg00019082	8	0.630019	0.000157364	0.000326685	0.630019	0.000157364	0.000326685	0.999960168620836
342	cg00019093	8	0.483054	0.000146075	0.000208262	0.32747	0.000297491	0.000303804	0.999960168620836
343	cg00019118	8	0.728938	0.000337215	0.000973095	0.728938	0.000337215	0.000973095	0.999960168620836
344	cg00019275	8	0.537811	-0.000546302	0.000886671	0.537811	-0.000546302	0.000886671	0.999960168620836
345	cg00019301	8	0.878097	4.52076e-05	0.000294739	0.878097	4.52076e-05	0.000294739	0.999960168620836
346	cg00019308	7	0.82614	9.64164e-05	0.000438946	0.82614	9.64164e-05	0.000438946	0.999960168620836
347	cg00019366	7	0.854428	9.38502e-05	0.000511525	0.702028	-0.000346486	0.000905647	0.999960168620836
348	cg00019377	8	0.168554	0.000388337	0.000282045	0.168554	0.000388337	0.000282045	0.999960168620836
349	cg00019458	7	0.0857343	0.000809719	0.000471221	0.0857343	0.000809719	0.000471221	0.999960168620836
350	cg00019463	8	0.581117	-0.000697065	0.00126336	0.581117	-0.000697065	0.00126336	0.999960168620836
351	cg00019495	7	0.936172	-0.000306141	0.00382283	0.706077	-0.00175105	0.0046431	0.999960168620836
352	cg00019511	8	0.262063	0.000688614	0.000613996	0.262063	0.000688614	0.000613996	0.999960168620836
353	cg00019576	8	0.630967	-0.000114181	0.000237696	0.836523	-6.40988e-05	0.000310643	0.999960168620836
354	cg00019654	8	0.387797	-0.00151408	0.00175319	0.387797	-0.00151408	0.00175319	0.999960168620836
355	cg00019678	8	0.0300491	-0.00125173	0.000576983	0.0300491	-0.00125173	0.000576983	0.999960168620836
356	cg00019809	8	0.918667	8.75186e-06	8.57074e-05	0.918667	8.75186e-06	8.57074e-05	0.999960168620836
357	cg00019826	8	0.485766	-0.000628683	0.000901909	0.485766	-0.000628683	0.000901909	0.999960168620836
358	cg00019838	8	0.784625	-0.000323232	0.00118271	0.819116	-0.000346062	0.00151329	0.999960168620836
359	cg00019841	8	0.25155	0.0012776	0.00111426	0.25155	0.0012776	0.00111426	0.999960168620836
360	cg00019877	8	0.927064	-4.43502e-05	0.000484494	0.925461	-4.63134e-05	0.000495027	0.999960168620836
361	cg00019997	8	0.813722	-0.000490201	0.00208041	0.813722	-0.000490201	0.00208041	0.999960168620836
362	cg00020052	7	0.468049	0.000184216	0.000253861	0.819546	9.73048e-05	0.000426535	0.999960168620836
363	cg00020175	8	0.727026	-0.000165367	0.000473717	0.946168	-3.75885e-05	0.000556706	0.999960168620836
364	cg00020191	8	0.521531	0.000635529	0.000991485	0.521531	0.000635529	0.000991485	0.999960168620836
365	cg00020348	8	0.00548575	0.00217098	0.000781762	0.00548575	0.00217098	0.000781762	0.999960168620836
366	cg00020390	8	0.886427	8.42884e-05	0.000590144	0.886427	8.42884e-05	0.000590144	0.999960168620836
367	cg00020405	8	0.83768	0.000299705	0.00146296	0.83768	0.000299705	0.00146296	0.999960168620836
368	cg00020419	8	0.496237	0.000416795	0.000612554	0.496237	0.000416795	0.000612554	0.999960168620836
369	cg00020446	8	0.977267	-1.86307e-05	0.000653812	0.816769	0.000212459	0.000916948	0.999960168620836
370	cg00020474	7	0.565133	-0.000336833	0.000585559	0.565133	-0.000336833	0.000585559	0.999960168620836
371	cg00020533	7	0.447144	0.000429848	0.000565452	0.447144	0.000429848	0.000565452	0.999960168620836
372	cg00020622	8	0.789206	3.76124e-05	0.000140691	0.789206	3.76124e-05	0.000140691	0.999960168620836
373	cg00020720	7	0.426555	-0.000209947	0.000264051	0.426555	-0.000209947	0.000264051	0.999960168620836
374	cg00020794	8	0.241303	0.000858573	0.000732736	0.241303	0.000858573	0.000732736	0.999960168620836
375	cg00020799	8	0.22476	0.000808743	0.000666198	0.22476	0.000808743	0.000666198	0.999960168620836
376	cg00020991	8	0.558027	-0.000381709	0.00065163	0.558027	-0.000381709	0.00065163	0.999960168620836
377	cg00021028	8	0.101949	-0.000679759	0.000415633	0.101949	-0.000679759	0.000415633	0.999960168620836
378	cg00021030	8	0.274427	-0.000651133	0.000595772	0.288672	-0.000651924	0.000614419	0.999960168620836
379	cg00021108	8	0.679448	0.000126274	0.000305587	0.698074	0.000170081	0.000438442	0.999960168620836
380	cg00021123	8	0.849592	9.8014e-05	0.000516846	0.849592	9.8014e-05	0.000516846	0.999960168620836
381	cg00021128	7	0.0795833	-0.000240025	0.000136914	0.232223	-0.000233879	0.000195772	0.999960168620836
382	cg00021152	8	0.855188	0.000113608	0.0006225	0.855188	0.000113608	0.0006225	0.999960168620836
383	cg00021166	8	0.345262	-0.000264085	0.000279805	0.345262	-0.000264085	0.000279805	0.999960168620836
384	cg00021237	8	0.410175	-0.00084752	0.00102906	0.410175	-0.00084752	0.00102906	0.999960168620836
385	cg00021242	7	0.0738378	0.00136048	0.000761055	0.0738378	0.00136048	0.000761055	0.999960168620836
386	cg00021256	8	0.354544	0.000359721	0.000388547	0.306239	0.000445064	0.000434996	0.999960168620836
387	cg00021275	8	0.884695	-0.000193166	0.001332	0.884695	-0.000193166	0.001332	0.999960168620836
388	cg00021325	8	0.939514	-8.89438e-05	0.00117215	0.92465	-0.000129064	0.00136463	0.999960168620836
389	cg00021476	8	0.571901	-0.00122895	0.00217416	0.706944	-0.00139469	0.00370964	0.999960168620836
390	cg00021513	8	0.644996	0.000336986	0.000731425	0.775855	0.00028729	0.00100901	0.999960168620836
391	cg00021527	8	0.955305	1.01987e-05	0.000181971	0.955305	1.01987e-05	0.000181971	0.999960168620836
392	cg00021539	8	0.891279	2.26984e-05	0.000166062	0.891279	2.26984e-05	0.000166062	0.999960168620836
393	cg00021540	8	0.40451	0.000220287	0.000264262	0.40451	0.000220287	0.000264262	0.999960168620836
394	cg00021550	7	0.848134	-0.000109985	0.000574333	0.848134	-0.000109985	0.000574333	0.999960168620836
395	cg00021576	8	0.761599	6.4216e-05	0.000211667	0.761599	6.4216e-05	0.000211667	0.999960168620836
396	cg00021600	5	0.356144	0.00278276	0.00301577	0.450889	0.00255664	0.00339106	0.999960168620836
397	cg00021762	8	0.564802	-0.000342189	0.000594364	0.564802	-0.000342189	0.000594364	0.999960168620836
398	cg00021783	8	0.451427	0.000233649	0.000310276	0.46401	0.000237283	0.000324042	0.999960168620836
399	cg00021855	7	0.421989	-0.00144506	0.00179964	0.421989	-0.00144506	0.00179964	0.999960168620836
400	cg00021933	8	0.990279	6.51961e-06	0.000535082	0.990279	6.51961e-06	0.000535082	0.999960168620836
401	cg00021944	8	0.400179	0.000355177	0.000422176	0.400179	0.000355177	0.000422176	0.999960168620836
402	cg00021945	8	0.732258	-3.60521e-05	0.000105378	0.732258	-3.60521e-05	0.000105378	0.999960168620836
403	cg00021978	7	0.915428	0.000134556	0.00126706	0.915428	0.000134556	0.00126706	0.999960168620836
404	cg00022024	8	0.734167	0.000583504	0.00171827	0.734167	0.000583504	0.00171827	0.999960168620836
405	cg00022054	7	0.227939	0.00174882	0.00145048	0.284464	0.00166916	0.00155946	0.999960168620836
406	cg00022076	8	0.978535	1.75852e-05	0.000653585	0.978535	1.75852e-05	0.000653585	0.999960168620836
407	cg00022101	8	0.199708	-0.00135464	0.00105634	0.199708	-0.00135464	0.00105634	0.999960168620836
408	cg00022138	8	0.524257	-0.000160437	0.000251944	0.524257	-0.000160437	0.000251944	0.999960168620836
409	cg00022259	8	0.741829	0.000147892	0.00044893	0.741829	0.000147892	0.00044893	0.999960168620836
410	cg00022308	8	0.889519	3.67886e-05	0.000264831	0.889412	3.8042e-05	0.000273589	0.999960168620836
411	cg00022558	7	0.600653	0.000188526	0.000360152	0.600653	0.000188526	0.000360152	0.999960168620836
412	cg00022594	8	0.553684	-0.000404721	0.000683362	0.641018	-0.000381365	0.000817894	0.999960168620836
413	cg00022633	8	0.764902	0.000125945	0.000421151	0.764902	0.000125945	0.000421151	0.999960168620836
414	cg00022688	8	0.793359	-5.32686e-05	0.000203353	0.793359	-5.32686e-05	0.000203353	0.999960168620836
415	cg00022858	7	0.753951	0.000114866	0.000366476	0.799272	9.86424e-05	0.000387914	0.999960168620836
416	cg00022866	8	0.698063	-0.000468118	0.00120669	0.824341	-0.000323862	0.00145906	0.999960168620836
417	cg00022871	7	0.930605	-7.72326e-05	0.000886875	0.930605	-7.72326e-05	0.000886875	0.999960168620836
418	cg00022900	8	0.264869	0.00098084	0.000879712	0.264869	0.00098084	0.000879712	0.999960168620836
419	cg00022966	6	0.885927	0.000144732	0.00100886	0.839739	-0.000276047	0.00136504	0.999960168620836
420	cg00022997	6	0.413489	-0.00472885	0.00578263	0.481372	-0.00507132	0.00720258	0.999960168620836
421	cg00023001	8	0.994033	2.27227e-06	0.000303811	0.994033	2.27227e-06	0.000303811	0.999960168620836
422	cg00023024	7	0.896594	0.000162556	0.00125077	0.999938	1.16819e-07	0.00151114	0.999960168620836
423	cg00023132	8	0.816306	-3.22509e-05	0.000138833	0.816306	-3.22509e-05	0.000138833	0.999960168620836
424	cg00023154	7	0.480085	0.00017874	0.000253113	0.38842	0.000261332	0.000302998	0.999960168620836
425	cg00023168	8	0.149355	-0.0005776	0.000400607	0.270735	-0.000519252	0.00047146	0.999960168620836
426	cg00023174	8	0.250492	0.00149504	0.00130099	0.304917	0.00142653	0.00139045	0.999960168620836
427	cg00023185	8	0.90292	1.22492e-05	0.000100426	0.90292	1.22492e-05	0.000100426	0.999960168620836
428	cg00023233	8	0.709525	0.00012781	0.000343119	0.709525	0.00012781	0.000343119	0.999960168620836
429	cg00023288	8	0.658866	0.00012802	0.00028998	0.658705	0.000128126	0.000290073	0.999960168620836
430	cg00023321	7	0.886467	8.95721e-05	0.000627361	0.795002	-0.000246338	0.000948105	0.999960168620836
431	cg00023351	8	0.34124	0.000340339	0.000357604	0.34124	0.000340339	0.000357604	0.999960168620836
432	cg00023411	8	0.121889	0.00118936	0.000768868	0.121889	0.00118936	0.000768868	0.999960168620836
433	cg00023464	8	0.743831	0.000507103	0.0015518	0.743831	0.000507103	0.0015518	0.999960168620836
434	cg00023673	8	0.18663	-0.000564032	0.000427098	0.256091	-0.00058578	0.000515798	0.999960168620836
435	cg00023695	8	0.727603	-3.2178e-05	9.23816e-05	0.727603	-3.2178e-05	9.23816e-05	0.999960168620836
436	cg00023702	7	0.585263	-0.000472527	0.000865888	0.517381	-0.000639014	0.000987067	0.999960168620836
437	cg00023726	8	0.701048	0.000268359	0.000699023	0.922435	8.75332e-05	0.000899004	0.999960168620836
438	cg00023808	8	0.924724	-8.6472e-05	0.000915199	0.928102	-8.96516e-05	0.000993561	0.999960168620836
439	cg00023919	8	0.447232	-0.00128871	0.00169559	0.447232	-0.00128871	0.00169559	0.999960168620836
440	cg00024046	8	0.0605174	0.001047	0.000557801	0.0605174	0.001047	0.000557801	0.999960168620836
441	cg00024086	8	0.0867422	0.000610899	0.000356659	0.0867422	0.000610899	0.000356659	0.999960168620836
442	cg00024192	7	0.789554	-0.000177088	0.000663524	0.789554	-0.000177088	0.000663524	0.999960168620836
443	cg00024198	7	0.354505	-0.000471517	0.00050926	0.354505	-0.000471517	0.00050926	0.999960168620836
444	cg00024280	8	0.747666	0.000139607	0.000433942	0.747666	0.000139607	0.000433942	0.999960168620836
445	cg00024382	6	0.511839	0.000205259	0.000312906	0.511839	0.000205259	0.000312906	0.999960168620836
446	cg00024396	8	0.44706	-0.000244635	0.00032175	0.44706	-0.000244635	0.00032175	0.999960168620836
447	cg00024404	8	0.191972	-0.00138395	0.00106069	0.191972	-0.00138395	0.00106069	0.999960168620836
448	cg00024443	8	0.135293	0.00170677	0.00114276	0.331909	0.00165758	0.00170835	0.999960168620836
449	cg00024471	8	0.259166	-0.00117706	0.00104316	0.259166	-0.00117706	0.00104316	0.999960168620836
450	cg00024472	8	0.774468	2.13204e-05	7.44076e-05	0.774468	2.13204e-05	7.44076e-05	0.999960168620836
451	cg00024494	8	0.920655	-5.51735e-05	0.000553902	0.920655	-5.51735e-05	0.000553902	0.999960168620836
452	cg00024516	8	0.509509	0.00086973	0.00131857	0.509509	0.00086973	0.00131857	0.999960168620836
453	cg00024722	8	0.177106	-0.000350418	0.000259622	0.177106	-0.000350418	0.000259622	0.999960168620836
454	cg00024812	8	0.597568	-9.38945e-05	0.000177864	0.597568	-9.38945e-05	0.000177864	0.999960168620836
455	cg00024967	8	0.942699	-5.40881e-05	0.000752501	0.942699	-5.40881e-05	0.000752501	0.999960168620836
456	cg00024989	8	0.909075	0.000146182	0.00127999	0.866193	0.000252638	0.00149937	0.999960168620836
457	cg00025044	7	0.782098	0.000226393	0.000818524	0.782098	0.000226393	0.000818524	0.999960168620836
458	cg00025138	8	0.811383	-2.28145e-05	9.5601e-05	0.811383	-2.28145e-05	9.5601e-05	0.999960168620836
459	cg00025211	7	0.739934	-0.000342097	0.00103059	0.6944	0.000622039	0.00158324	0.999960168620836
460	cg00025331	8	0.690556	0.000138214	0.000347183	0.687141	0.000224279	0.000556885	0.999960168620836
461	cg00025347	8	0.803047	-0.000144672	0.000580068	0.809165	-0.000153313	0.000634828	0.999960168620836
462	cg00025357	7	0.687444	0.00104792	0.00260465	0.721488	0.00100091	0.00280783	0.999960168620836
463	cg00025405	8	0.318799	0.000964684	0.000967657	0.318799	0.000964684	0.000967657	0.999960168620836
464	cg00025436	8	0.881229	3.43454e-05	0.00022987	0.881229	3.43454e-05	0.00022987	0.999960168620836
465	cg00025496	8	0.943184	-6.38835e-05	0.00089638	0.784195	-0.000296858	0.00108399	0.999960168620836
466	cg00025591	8	0.777322	-6.20554e-05	0.000219424	0.777322	-6.20554e-05	0.000219424	0.999960168620836
467	cg00025626	8	0.273375	-0.000650416	0.000593812	0.28	-0.00103391	0.000957042	0.999960168620836
468	cg00025643	7	0.223039	-0.00132159	0.00108462	0.392932	-0.00176667	0.00206794	0.999960168620836
469	cg00025663	8	0.572518	0.000313805	0.000556049	0.572518	0.000313805	0.000556049	0.999960168620836
470	cg00025715	8	0.125493	0.000840911	0.000548854	0.222613	0.000749051	0.000614173	0.999960168620836
471	cg00025795	8	0.168495	0.000857534	0.00062273	0.172752	0.00087338	0.000640583	0.999960168620836
472	cg00025823	7	0.962071	-5.89262e-05	0.00123912	0.962071	-5.89262e-05	0.00123912	0.999960168620836
473	cg00025972	7	0.968284	-3.61298e-05	0.000908671	0.968639	-3.89365e-05	0.000990361	0.999960168620836
474	cg00025981	8	0.163999	-0.00018483	0.000132804	0.163999	-0.00018483	0.000132804	0.999960168620836
475	cg00025991	8	0.61415	0.000478882	0.000949864	0.586729	0.000637795	0.00117332	0.999960168620836
476	cg00026030	8	0.268145	-0.000358986	0.000324186	0.268145	-0.000358986	0.000324186	0.999960168620836
477	cg00026033	7	0.631558	-0.000477843	0.00099647	0.631558	-0.000477843	0.00099647	0.999960168620836
478	cg00026075	7	0.658307	-0.000280672	0.000634643	0.658307	-0.000280672	0.000634643	0.999960168620836
479	cg00026119	8	0.329235	0.000262268	0.000268813	0.359095	0.000285042	0.000310812	0.999960168620836
480	cg00026141	8	0.463346	-0.000595273	0.000811718	0.635641	-0.000473066	0.000998446	0.999960168620836
481	cg00026222	8	0.353805	-0.000312426	0.000336944	0.330003	-0.000403707	0.000414438	0.999960168620836
482	cg00026230	8	0.570739	0.00016418	0.000289577	0.837068	7.08583e-05	0.000344565	0.999960168620836
483	cg00026290	8	0.0698894	-0.00153169	0.000845011	0.259566	-0.00150332	0.00133342	0.999960168620836
484	cg00026346	8	0.468386	0.00114281	0.00157605	0.470756	0.00114217	0.00158359	0.999960168620836
485	cg00026362	8	0.0253842	-0.00267836	0.0011981	0.0253842	-0.00267836	0.0011981	0.999960168620836
486	cg00026374	8	0.260029	0.000287961	0.000255665	0.260029	0.000287961	0.000255665	0.999960168620836
487	cg00026375	7	0.996692	-1.33327e-06	0.000321609	0.996692	-1.33327e-06	0.000321609	0.999960168620836
488	cg00026412	8	0.257728	0.000518125	0.000457798	0.257728	0.000518125	0.000457798	0.999960168620836
489	cg00026457	7	0.571827	0.000178298	0.000315369	0.571827	0.000178298	0.000315369	0.999960168620836
490	cg00026458	7	0.409438	0.000292545	0.00035465	0.374428	0.000385113	0.000433583	0.999960168620836
491	cg00026474	8	0.0729793	-0.00289665	0.00161557	0.073012	-0.00289981	0.00161751	0.999960168620836
492	cg00026546	7	0.815005	-0.000215796	0.00092231	0.815005	-0.000215796	0.00092231	0.999960168620836
493	cg00026553	8	0.799582	0.000248233	0.000977726	0.86124	-0.000294882	0.00168701	0.999960168620836
494	cg00026603	8	0.155695	0.00130172	0.0009169	0.155695	0.00130172	0.0009169	0.999960168620836
495	cg00026703	8	0.103652	-0.00131337	0.000807034	0.103652	-0.00131337	0.000807034	0.999960168620836
496	cg00026803	7	0.683405	0.000767369	0.00188163	0.564074	0.00125458	0.00217507	0.999960168620836
497	cg00026853	8	0.171509	-0.000146703	0.000107289	0.171509	-0.000146703	0.000107289	0.999960168620836
498	cg00026857	8	0.933304	-6.58247e-05	0.000786546	0.566892	-0.000710628	0.00124098	0.999960168620836
499	cg00026909	7	0.984828	5.22694e-05	0.00274858	0.798979	0.000974578	0.00382685	0.999960168620836
500	cg00026938	7	0.800755	0.000287924	0.00114088	0.800755	0.000287924	0.00114088	0.999960168620836
501	cg00026974	8	0.674622	-0.000242668	0.000578039	0.674622	-0.000242668	0.000578039	0.999960168620836
502	cg00027037	7	0.815919	-2.35332e-05	0.000101089	0.805568	-2.99863e-05	0.000121822	0.999960168620836
503	cg00027081	8	0.231452	0.00184225	0.00153953	0.282439	0.00232693	0.00216487	0.999960168620836
504	cg00027083	8	0.996336	3.62049e-07	7.88319e-05	0.996336	3.62049e-07	7.88319e-05	0.999960168620836
505	cg00027114	8	0.424227	-0.000432864	0.000541682	0.593981	-0.000358622	0.000672741	0.999960168620836
506	cg00027120	7	0.266236	-0.00112264	0.00100977	0.266236	-0.00112264	0.00100977	0.999960168620836
507	cg00027232	8	0.966072	4.50613e-05	0.00105939	0.987377	1.75355e-05	0.00110838	0.999960168620836
508	cg00027466	7	0.570775	0.000549481	0.000969254	0.570775	0.000549481	0.000969254	0.999960168620836
509	cg00027570	8	0.339847	0.00117367	0.00122966	0.339847	0.00117367	0.00122966	0.999960168620836
510	cg00027637	7	0.430767	0.0013211	0.00167678	0.5728	0.00169106	0.00299869	0.999960168620836
511	cg00027650	8	0.220232	-0.0020195	0.00164734	0.220232	-0.0020195	0.00164734	0.999960168620836
512	cg00027669	8	0.0434953	-0.00272208	0.00134828	0.385428	-0.0017998	0.00207364	0.999960168620836
513	cg00027674	8	0.395455	0.000355075	0.000417849	0.395455	0.000355075	0.000417849	0.999960168620836
514	cg00027729	8	0.720907	-0.000188936	0.000528867	0.720907	-0.000188936	0.000528867	0.999960168620836
515	cg00027995	8	0.502304	-0.000258959	0.000386006	0.732156	-0.000187507	0.000547851	0.999960168620836
516	cg00028013	8	0.171788	-0.00217953	0.001595	0.171788	-0.00217953	0.001595	0.999960168620836
517	cg00028034	8	0.113041	-0.00163882	0.00103417	0.155097	-0.00156531	0.00110097	0.999960168620836
518	cg00028056	7	0.997042	5.47776e-06	0.00147735	0.997042	5.47776e-06	0.00147735	0.999960168620836
519	cg00028135	8	0.801762	-0.00014751	0.000587531	0.870953	-0.000163608	0.00100714	0.999960168620836
520	cg00028184	7	0.806296	0.000179054	0.000730215	0.806296	0.000179054	0.000730215	0.999960168620836
521	cg00028211	8	0.396002	-0.000681578	0.000803006	0.396002	-0.000681578	0.000803006	0.999960168620836
522	cg00028251	8	0.991362	1.33718e-05	0.0012351	0.887055	-0.000209634	0.00147597	0.999960168620836
523	cg00028299	8	0.26403	-0.00153769	0.00137673	0.26403	-0.00153769	0.00137673	0.999960168620836
524	cg00028308	7	0.940616	0.00014026	0.00188278	0.940616	0.00014026	0.00188278	0.999960168620836
525	cg00028318	8	0.623109	0.000386884	0.000787231	0.623109	0.000386884	0.000787231	0.999960168620836
526	cg00028336	8	0.958721	2.14498e-05	0.000414418	0.958721	2.14498e-05	0.000414418	0.999960168620836
527	cg00028338	8	0.423886	-0.000292431	0.000365677	0.651744	-0.000192862	0.000427309	0.999960168620836
528	cg00028429	8	0.220061	-0.00153287	0.00124993	0.257797	-0.00149875	0.00132444	0.999960168620836
529	cg00028431	8	0.396785	-0.00046542	0.000549249	0.358689	-0.000560329	0.000610469	0.999960168620836
530	cg00028455	8	0.397982	-0.00017086	0.000202145	0.397982	-0.00017086	0.000202145	0.999960168620836
531	cg00028487	8	0.193709	-0.000334118	0.000257076	0.193709	-0.000334118	0.000257076	0.999960168620836
532	cg00028515	8	0.370188	-0.000562515	0.000627722	0.370188	-0.000562515	0.000627722	0.999960168620836
533	cg00028598	8	0.35549	-0.000343361	0.000371605	0.745714	-0.000202249	0.000623656	0.999960168620836
534	cg00028636	8	0.171793	-0.000373594	0.000273402	0.171793	-0.000373594	0.000273402	0.999960168620836
535	cg00028678	8	0.449306	0.00142417	0.0018824	0.449306	0.00142417	0.0018824	0.999960168620836
536	cg00028749	8	0.949107	1.55453e-05	0.000243547	0.949107	1.55453e-05	0.000243547	0.999960168620836
537	cg00028757	7	0.0468608	-0.000281963	0.000141864	0.100181	-0.00026223	0.00015951	0.999960168620836
538	cg00028829	8	0.916452	3.20904e-05	0.000305902	0.916452	3.20904e-05	0.000305902	0.999960168620836
539	cg00028844	8	0.144219	0.00125924	0.000862339	0.144219	0.00125924	0.000862339	0.999960168620836
540	cg00028870	7	0.861054	3.73228e-05	0.000213233	0.861054	3.73228e-05	0.000213233	0.999960168620836
541	cg00028918	8	0.647942	-0.000221886	0.000485927	0.651488	-0.000243474	0.000539022	0.999960168620836
542	cg00028929	8	0.907663	0.000152623	0.00131587	0.964837	7.01272e-05	0.00159074	0.999960168620836
543	cg00028935	8	0.0141783	0.000907026	0.000369805	0.259321	0.000706584	0.000626405	0.999960168620836
544	cg00029053	7	0.12225	0.000555778	0.000359634	0.12225	0.000555778	0.000359634	0.999960168620836
545	cg00029161	8	0.767662	0.000123739	0.000418838	0.767662	0.000123739	0.000418838	0.999960168620836
546	cg00029233	8	0.969008	9.16037e-06	0.000235774	0.969008	9.16037e-06	0.000235774	0.999960168620836
547	cg00029246	8	0.169457	-0.00181995	0.00132461	0.169457	-0.00181995	0.00132461	0.999960168620836
548	cg00029282	7	0.167813	0.00091212	0.000661308	0.205457	0.000922401	0.000728505	0.999960168620836
549	cg00029284	8	0.528979	-0.00074685	0.00118629	0.588422	-0.0009217	0.00170331	0.999960168620836
550	cg00029353	8	0.137752	0.000293018	0.000197423	0.146702	0.00029276	0.000201726	0.999960168620836
551	cg00029397	8	0.151844	-0.000407027	0.000284029	0.151844	-0.000407027	0.000284029	0.999960168620836
552	cg00029521	8	0.0664895	0.00171732	0.000935815	0.0664895	0.00171732	0.000935815	0.999960168620836
553	cg00029583	8	0.500264	0.00017295	0.000256574	0.500264	0.00017295	0.000256574	0.999960168620836
554	cg00029619	7	0.672682	-0.00012893	0.000305182	0.672682	-0.00012893	0.000305182	0.999960168620836
555	cg00029640	8	0.489307	0.000421965	0.000610295	0.489307	0.000421965	0.000610295	0.999960168620836
556	cg00029678	8	0.998655	7.55164e-07	0.000448031	0.998655	7.55164e-07	0.000448031	0.999960168620836
557	cg00029821	8	0.555479	-0.000391458	0.000663972	0.406153	-0.000688463	0.000828791	0.999960168620836
558	cg00029822	8	0.218936	0.000143583	0.000116795	0.218936	0.000143583	0.000116795	0.999960168620836
559	cg00029825	8	0.890981	-8.46194e-05	0.000617375	0.890981	-8.46194e-05	0.000617375	0.999960168620836
560	cg00029831	8	0.608705	-0.000178298	0.00034829	0.608705	-0.000178298	0.00034829	0.999960168620836
561	cg00029973	8	0.326894	-0.000400401	0.00040841	0.255822	-0.000642427	0.000565357	0.999960168620836
562	cg00029979	8	0.632001	-0.000236734	0.000494315	0.632001	-0.000236734	0.000494315	0.999960168620836
563	cg00030005	8	0.924448	8.51844e-05	0.00089826	0.924448	8.51844e-05	0.00089826	0.999960168620836
564	cg00030047	7	0.770006	-0.00033639	0.00115058	0.770006	-0.00033639	0.00115058	0.999960168620836
565	cg00030291	8	0.495697	-0.000257365	0.00037777	0.804807	-0.000121687	0.000492402	0.999960168620836
566	cg00030296	8	0.910109	-0.000114715	0.00101607	0.969164	4.61514e-05	0.00119389	0.999960168620836
567	cg00030420	8	0.275327	0.00149972	0.00137478	0.208789	0.00244092	0.00194201	0.999960168620836
568	cg00030422	8	0.274004	-0.000117075	0.000107026	0.274004	-0.000117075	0.000107026	0.999960168620836
569	cg00030423	8	0.555987	7.44062e-05	0.000126367	0.555987	7.44062e-05	0.000126367	0.999960168620836
570	cg00030427	8	0.617001	0.000464188	0.00092818	0.878731	0.000194879	0.00127724	0.999960168620836
571	cg00030432	8	0.209878	0.00147717	0.00117806	0.146911	0.00239684	0.00165239	0.999960168620836
572	cg00030501	7	0.0837233	0.000941189	0.000544203	0.0837233	0.000941189	0.000544203	0.999960168620836
573	cg00030508	7	0.735167	-0.000147755	0.000436808	0.974493	1.67213e-05	0.000522962	0.999960168620836
574	cg00030523	8	0.659541	-0.000351479	0.000797824	0.874256	-0.000196859	0.00124394	0.999960168620836
575	cg00030604	7	0.0656273	0.00321795	0.00174797	0.0656273	0.00321795	0.00174797	0.999960168620836
576	cg00030627	8	0.282813	-0.000459889	0.000428193	0.282813	-0.000459889	0.000428193	0.999960168620836
577	cg00030682	8	0.469349	0.000624505	0.000863126	0.469349	0.000624505	0.000863126	0.999960168620836
578	cg00030774	8	0.864854	0.00012751	0.000749182	0.864854	0.00012751	0.000749182	0.999960168620836
579	cg00030807	8	0.329447	-0.00116616	0.00119578	0.329447	-0.00116616	0.00119578	0.999960168620836
580	cg00030816	7	0.906861	4.90428e-05	0.000419172	0.906861	4.90428e-05	0.000419172	0.999960168620836
581	cg00030909	8	0.711798	0.000363589	0.000984155	0.711798	0.000363589	0.000984155	0.999960168620836
582	cg00031013	8	0.703053	-0.000250043	0.000655933	0.703053	-0.000250043	0.000655933	0.999960168620836
583	cg00031063	8	0.246364	0.00057126	0.000492794	0.246364	0.00057126	0.000492794	0.999960168620836
584	cg00031105	7	0.211145	0.000891389	0.000712871	0.193625	0.00109992	0.00084614	0.999960168620836
585	cg00031162	8	0.154502	-0.00154346	0.00108404	0.193444	-0.00161802	0.00124419	0.999960168620836
586	cg00031187	8	0.127904	0.000885986	0.000581959	0.169946	0.000956344	0.000696851	0.999960168620836
587	cg00031256	8	0.0473271	-0.000254564	0.00012835	0.177096	-0.000267986	0.000198545	0.999960168620836
588	cg00031277	8	0.455553	-0.000361672	0.000484692	0.351751	-0.000822289	0.000883044	0.999960168620836
589	cg00031340	8	0.845471	7.37434e-05	0.000378365	0.951615	3.56258e-05	0.000587117	0.999960168620836
590	cg00031346	8	0.531562	-0.000719788	0.00115051	0.531562	-0.000719788	0.00115051	0.999960168620836
591	cg00031402	7	0.81939	-0.00021733	0.000951824	0.523057	-0.00110143	0.00172465	0.999960168620836
592	cg00031456	8	0.589436	-5.77817e-05	0.000107072	0.589436	-5.77817e-05	0.000107072	0.999960168620836
593	cg00031476	8	0.0511003	0.00239636	0.0012285	0.0749119	0.00248085	0.00139295	0.999960168620836
594	cg00031491	7	0.38032	0.000496048	0.000565422	0.3267	0.000617317	0.000629413	0.999960168620836
595	cg00031663	8	0.0834455	-0.00013294	7.67978e-05	0.353356	-0.000126476	0.000136275	0.999960168620836
596	cg00031708	8	0.638955	0.000319421	0.000680835	0.736306	0.000300917	0.000893596	0.999960168620836
597	cg00031722	8	0.551533	0.000458116	0.000769341	0.551533	0.000458116	0.000769341	0.999960168620836
598	cg00031759	7	0.655682	0.000122731	0.000275254	0.655682	0.000122731	0.000275254	0.999960168620836
599	cg00031779	8	0.176095	0.000809851	0.000598614	0.176095	0.000809851	0.000598614	0.999960168620836
600	cg00031896	8	0.462167	-0.000473214	0.000643581	0.574408	-0.000494801	0.000881099	0.999960168620836
601	cg00031967	7	0.981436	2.43804e-06	0.000104776	0.993638	8.67917e-07	0.000108845	0.999960168620836
602	cg00032036	7	0.176572	-0.000419828	0.000310665	0.176572	-0.000419828	0.000310665	0.999960168620836
603	cg00032192	8	0.491842	0.000268048	0.000389956	0.491842	0.000268048	0.000389956	0.999960168620836
604	cg00032205	7	0.599914	0.000360503	0.000687295	0.580506	0.000392899	0.000710942	0.999960168620836
605	cg00032227	8	0.893161	1.33362e-05	9.92978e-05	0.893161	1.33362e-05	9.92978e-05	0.999960168620836
606	cg00032308	8	0.599	0.000457643	0.000870308	0.765455	0.000320816	0.00107539	0.999960168620836
607	cg00032366	8	0.982681	-2.31273e-05	0.0010654	0.982681	-2.31273e-05	0.0010654	0.999960168620836
608	cg00032490	8	0.770249	-0.000377603	0.00129294	0.849633	-0.000275612	0.00145376	0.999960168620836
609	cg00032609	8	0.945812	0.000121216	0.00178347	0.969363	-9.44233e-05	0.00245847	0.999960168620836
610	cg00032610	8	0.812034	-7.78158e-05	0.000327229	0.812034	-7.78158e-05	0.000327229	0.999960168620836
611	cg00032643	6	0.684149	0.00028625	0.000703648	0.563858	0.000847745	0.00146892	0.999960168620836
612	cg00032664	8	0.272434	0.000498169	0.000453923	0.227635	0.000731414	0.000606242	0.999960168620836
613	cg00032701	7	0.165181	0.00119421	0.000860475	0.165181	0.00119421	0.000860475	0.999960168620836
614	cg00032756	8	0.505566	-0.000303159	0.00045536	0.469984	-0.000395827	0.000547854	0.999960168620836
615	cg00032789	8	0.955422	-1.32284e-05	0.000236647	0.955422	-1.32284e-05	0.000236647	0.999960168620836
616	cg00032805	8	0.31905	0.000286443	0.000287474	0.585456	0.000190123	0.000348572	0.999960168620836
617	cg00032852	8	0.263592	0.000793731	0.000709994	0.296553	0.000979397	0.00093825	0.999960168620836
618	cg00032879	7	0.870728	0.000138427	0.000850639	0.896233	-0.000133629	0.0010246	0.999960168620836
619	cg00032884	8	0.412784	0.000903226	0.00110283	0.451496	0.000869733	0.00115514	0.999960168620836
620	cg00032912	8	0.412202	0.000400556	0.000488468	0.412202	0.000400556	0.000488468	0.999960168620836
621	cg00032959	8	0.846855	-0.000117164	0.000606653	0.846855	-0.000117164	0.000606653	0.999960168620836
622	cg00033155	8	0.67283	-0.000463043	0.00109656	0.597551	-0.00066892	0.00126707	0.999960168620836
623	cg00033165	8	0.0464529	0.00149445	0.000750505	0.0464529	0.00149445	0.000750505	0.999960168620836
624	cg00033220	8	0.153504	0.000306931	0.000215048	0.153153	0.000311444	0.000218025	0.999960168620836
625	cg00033304	8	0.971912	1.70243e-05	0.000483504	0.971912	1.70243e-05	0.000483504	0.999960168620836
626	cg00033334	8	0.454188	-0.000355064	0.000474399	0.343655	-0.000677881	0.000715843	0.999960168620836
627	cg00033371	8	0.897016	-1.42469e-05	0.000110073	0.897016	-1.42469e-05	0.000110073	0.999960168620836
628	cg00033457	8	0.31864	0.000238496	0.000239152	0.364159	0.000365376	0.000402632	0.999960168620836
629	cg00033490	8	0.57862	0.000386321	0.00069557	0.622497	0.000359184	0.000729583	0.999960168620836
630	cg00033533	8	0.0587973	0.000525491	0.000278081	0.104652	0.000537273	0.000331097	0.999960168620836
631	cg00033551	7	0.502626	0.000381906	0.0005697	0.502626	0.000381906	0.0005697	0.999960168620836
632	cg00033666	8	0.177058	-0.00134979	0.000999943	0.698172	-0.000613886	0.00158304	0.999960168620836
633	cg00033668	8	0.208344	0.000184678	0.000146787	0.208344	0.000184678	0.000146787	0.999960168620836
634	cg00033703	8	0.661501	-0.000765502	0.00174835	0.661501	-0.000765502	0.00174835	0.999960168620836
635	cg00033773	8	0.59727	-0.000263099	0.000497982	0.60215	-0.000277573	0.000532452	0.999960168620836
636	cg00033806	8	0.929309	-3.28791e-05	0.000370619	0.977815	-1.10392e-05	0.000396984	0.999960168620836
637	cg00033834	8	0.663921	-0.000305143	0.000702276	0.723062	-0.000307254	0.000867044	0.999960168620836
638	cg00033909	8	0.686817	0.000671396	0.00166526	0.686817	0.000671396	0.00166526	0.999960168620836
639	cg00034019	8	0.496722	7.73428e-05	0.000113797	0.496722	7.73428e-05	0.000113797	0.999960168620836
640	cg00034039	8	0.78347	-8.71046e-05	0.000316975	0.4931	-0.000283698	0.000413924	0.999960168620836
641	cg00034076	8	0.968701	-1.46775e-05	0.000374065	0.968701	-1.46775e-05	0.000374065	0.999960168620836
642	cg00034130	8	0.329817	-0.000335949	0.000344746	0.329817	-0.000335949	0.000344746	0.999960168620836
643	cg00034154	8	0.268872	0.00241589	0.00218501	0.268872	0.00241589	0.00218501	0.999960168620836
644	cg00034376	8	0.483154	0.000186543	0.00026602	0.483154	0.000186543	0.00026602	0.999960168620836
645	cg00034416	8	0.169052	-0.000143882	0.000104622	0.169052	-0.000143882	0.000104622	0.999960168620836
646	cg00034555	8	0.647191	8.75697e-05	0.000191339	0.888364	-4.11829e-05	0.000293378	0.999960168620836
647	cg00034574	8	0.391551	0.00058377	0.00068133	0.391551	0.00058377	0.00068133	0.999960168620836
648	cg00034604	8	0.577573	0.000483197	0.000867604	0.546656	0.000650131	0.00107856	0.999960168620836
649	cg00034611	8	0.11508	0.000925633	0.000587419	0.178036	0.000971785	0.000721536	0.999960168620836
650	cg00034650	8	0.301607	0.000116082	0.000112375	0.301607	0.000116082	0.000112375	0.999960168620836
651	cg00034755	8	0.284967	0.00168069	0.00157187	0.284967	0.00168069	0.00157187	0.999960168620836
652	cg00034769	8	0.294426	0.00111198	0.00106059	0.512524	0.00103822	0.00158528	0.999960168620836
653	cg00035000	7	0.297213	0.000543944	0.000521805	0.297213	0.000543944	0.000521805	0.999960168620836
654	cg00035074	8	0.361614	-0.000435117	0.000476948	0.361614	-0.000435117	0.000476948	0.999960168620836
655	cg00035220	8	0.165427	0.00156873	0.00113099	0.165427	0.00156873	0.00113099	0.999960168620836
656	cg00035237	8	0.517523	-6.22871e-05	9.62457e-05	0.517523	-6.22871e-05	9.62457e-05	0.999960168620836
657	cg00035249	8	0.191005	-0.000148548	0.000113602	0.191005	-0.000148548	0.000113602	0.999960168620836
658	cg00035268	8	0.775185	0.000117262	0.000410583	0.775185	0.000117262	0.000410583	0.999960168620836
659	cg00035316	8	0.575581	-0.000192443	0.000343739	0.907613	-4.92982e-05	0.000424803	0.999960168620836
660	cg00035326	7	0.347093	0.000530225	0.000563923	0.347093	0.000530225	0.000563923	0.999960168620836
661	cg00035347	8	0.677716	-0.00113078	0.00272096	0.821219	-0.000863082	0.00381933	0.999960168620836
662	cg00035453	8	0.476808	0.000582148	0.00081826	0.476808	0.000582148	0.00081826	0.999960168620836
663	cg00035623	8	0.903151	-2.93119e-05	0.000240891	0.903151	-2.93119e-05	0.000240891	0.999960168620836
664	cg00035630	8	0.876752	8.16329e-05	0.000526365	0.876752	8.16329e-05	0.000526365	0.999960168620836
665	cg00035673	7	0.517082	0.000266758	0.000411759	0.473021	0.000327128	0.000455881	0.999960168620836
666	cg00035812	8	0.633562	-0.000107466	0.000225428	0.633562	-0.000107466	0.000225428	0.999960168620836
667	cg00035847	6	0.320431	-0.00220559	0.00221986	0.320431	-0.00220559	0.00221986	0.999960168620836
668	cg00035889	8	0.634355	0.000275378	0.000579004	0.985451	1.93357e-05	0.00106035	0.999960168620836
669	cg00035923	8	0.729925	0.000255787	0.000740925	0.729925	0.000255787	0.000740925	0.999960168620836
670	cg00035937	8	0.425537	-0.000611975	0.000767992	0.425537	-0.000611975	0.000767992	0.999960168620836
671	cg00035945	8	0.60047	-0.000176176	0.000336391	0.889223	7.72284e-05	0.000554452	0.999960168620836
672	cg00035969	7	0.909617	-7.05857e-05	0.000621779	0.909617	-7.05857e-05	0.000621779	0.999960168620836
673	cg00035980	8	0.501899	0.000560071	0.000834053	0.723488	0.000375531	0.00106142	0.999960168620836
674	cg00036011	8	0.520913	-0.000201889	0.000314499	0.724657	-0.0001529	0.000434077	0.999960168620836
675	cg00036110	7	0.283883	-0.000985213	0.000919354	0.283883	-0.000985213	0.000919354	0.999960168620836
676	cg00036119	8	0.969522	-7.96385e-05	0.00208432	0.837099	-0.000489903	0.00238273	0.999960168620836
677	cg00036137	8	0.732766	-0.000318364	0.000932395	0.801736	0.00035795	0.00142553	0.999960168620836
678	cg00036258	7	0.759616	-0.000212548	0.000694637	0.759616	-0.000212548	0.000694637	0.999960168620836
679	cg00036324	8	0.248655	0.00106492	0.000923109	0.36613	0.00100124	0.00110788	0.999960168620836
680	cg00036328	8	0.447034	-0.000203409	0.000267514	0.447034	-0.000203409	0.000267514	0.999960168620836
681	cg00036386	8	0.307106	-0.00018023	0.000176469	0.307106	-0.00018023	0.000176469	0.999960168620836
682	cg00036408	8	0.932376	-9.03643e-05	0.00106491	0.944773	9.58603e-05	0.00138382	0.999960168620836
683	cg00036570	8	0.520836	-0.000568836	0.00088596	0.698416	-0.000498005	0.00128531	0.999960168620836
684	cg00036585	8	0.799345	0.000186104	0.000732131	0.799345	0.000186104	0.000732131	0.999960168620836
685	cg00036588	8	0.0292406	0.00137115	0.000628903	0.0292406	0.00137115	0.000628903	0.999960168620836
686	cg00036599	8	0.44466	0.000964291	0.00126159	0.446193	0.000963435	0.00126472	0.999960168620836
687	cg00036664	8	0.0361147	-0.000610925	0.000291523	0.437044	-0.000384203	0.000494346	0.999960168620836
688	cg00036723	8	0.347378	-0.00155312	0.00165281	0.475091	-0.00136324	0.00190871	0.999960168620836
689	cg00036732	8	0.481512	-0.000585904	0.0008324	0.481512	-0.000585904	0.0008324	0.999960168620836
690	cg00036788	7	0.539168	-0.000617923	0.00100627	0.539168	-0.000617923	0.00100627	0.999960168620836
691	cg00036871	8	0.271792	-0.000996163	0.000906472	0.418436	-0.000992694	0.00122686	0.999960168620836
692	cg00036976	8	0.868535	-0.000143978	0.000869851	0.868535	-0.000143978	0.000869851	0.999960168620836
693	cg00037013	8	0.359611	0.000617938	0.000674526	0.952315	6.52039e-05	0.00109037	0.999960168620836
694	cg00037056	7	0.315824	0.000652659	0.000650658	0.315824	0.000652659	0.000650658	0.999960168620836
695	cg00037058	8	0.530736	8.97071e-05	0.0001431	0.530736	8.97071e-05	0.0001431	0.999960168620836
696	cg00037072	7	0.97532	-3.26984e-06	0.000105693	0.97532	-3.26984e-06	0.000105693	0.999960168620836
697	cg00037153	8	0.451905	0.00017408	0.000231415	0.451905	0.00017408	0.000231415	0.999960168620836
698	cg00037186	8	0.715064	-0.000166888	0.000457146	0.715064	-0.000166888	0.000457146	0.999960168620836
699	cg00037223	8	0.198523	0.00106443	0.000827855	0.198523	0.00106443	0.000827855	0.999960168620836
700	cg00037314	8	0.987769	2.74245e-06	0.000178901	0.987769	2.74245e-06	0.000178901	0.999960168620836
701	cg00037388	8	0.942825	-1.97146e-05	0.000274883	0.996245	1.40322e-06	0.000298181	0.999960168620836
702	cg00037400	8	0.426433	0.000260008	0.000326926	0.426433	0.000260008	0.000326926	0.999960168620836
703	cg00037441	8	0.999781	-9.66492e-08	0.000351896	0.999781	-9.66492e-08	0.000351896	0.99996197469639
704	cg00037450	8	0.18096	-0.000229895	0.000171845	0.18096	-0.000229895	0.000171845	0.999960168620836
705	cg00037457	8	0.328358	0.000625807	0.00064026	0.328358	0.000625807	0.00064026	0.999960168620836
706	cg00037681	7	0.630782	0.000590202	0.00122798	0.616393	0.000905716	0.00180793	0.999960168620836
707	cg00037763	8	0.66211	0.000260902	0.000597027	0.66211	0.000260902	0.000597027	0.999960168620836
708	cg00037856	8	0.933029	0.000109974	0.00130868	0.817236	0.000385566	0.00166838	0.999960168620836
709	cg00037940	8	0.837651	-8.26131e-05	0.00040319	0.739604	-0.000153278	0.000461156	0.999960168620836
710	cg00037952	8	0.186665	0.000615434	0.000466058	0.492194	0.000470557	0.000685121	0.999960168620836
711	cg00038020	8	0.800036	0.000270813	0.00106914	0.800036	0.000270813	0.00106914	0.999960168620836
712	cg00038167	8	0.147648	-0.00103141	0.000712357	0.147648	-0.00103141	0.000712357	0.999960168620836
713	cg00038239	8	0.37244	-0.000168253	0.000188643	0.486628	-0.000243416	0.000349894	0.999960168620836
714	cg00038298	8	0.80404	0.000195205	0.00078673	0.807776	0.000192216	0.000790051	0.999960168620836
715	cg00038342	8	0.299614	0.000478476	0.000461287	0.299614	0.000478476	0.000461287	0.999960168620836
716	cg00038436	8	0.987976	-3.88395e-06	0.000257711	0.987976	-3.88395e-06	0.000257711	0.999960168620836
717	cg00038446	8	0.758965	0.00019178	0.000625016	0.959914	-4.11612e-05	0.000818945	0.999960168620836
718	cg00038584	8	0.584839	0.000329218	0.0006026	0.90353	9.92607e-05	0.000818959	0.999960168620836
719	cg00038665	8	0.207287	-0.000807273	0.000640155	0.207287	-0.000807273	0.000640155	0.999960168620836
720	cg00038711	6	0.344217	-0.000427196	0.000451645	0.641171	-0.000255847	0.000548956	0.999960168620836
721	cg00038736	8	0.0768201	-0.00304761	0.00172236	0.345693	-0.0025865	0.00274291	0.999960168620836
722	cg00038857	8	0.794197	0.00036611	0.00140345	0.794197	0.00036611	0.00140345	0.999960168620836
723	cg00038877	8	0.847247	9.85398e-05	0.000511542	0.72791	0.000232633	0.000668665	0.999960168620836
724	cg00039016	8	0.792668	0.000113858	0.000433171	0.792668	0.000113858	0.000433171	0.999960168620836
725	cg00039070	8	0.293784	-0.000518147	0.000493541	0.344831	-0.000530223	0.000561284	0.999960168620836
726	cg00039129	8	0.0643782	0.000868417	0.000469529	0.0643782	0.000868417	0.000469529	0.999960168620836
727	cg00039147	8	0.835446	-0.000252157	0.00121391	0.835446	-0.000252157	0.00121391	0.999960168620836
728	cg00039176	8	0.347713	0.00202781	0.00215946	0.451376	0.00187794	0.00249353	0.999960168620836
729	cg00039177	8	0.414351	-0.000157045	0.000192396	0.414351	-0.000157045	0.000192396	0.999960168620836
730	cg00039326	8	0.219093	0.000836606	0.000680752	0.219093	0.000836606	0.000680752	0.999960168620836
731	cg00039385	7	0.492787	-0.0008299	0.00120997	0.492787	-0.0008299	0.00120997	0.999960168620836
732	cg00039441	8	0.704974	9.7829e-05	0.000258387	0.704974	9.7829e-05	0.000258387	0.999960168620836
733	cg00039463	8	0.0488687	-0.00270931	0.00137547	0.0488687	-0.00270931	0.00137547	0.999960168620836
734	cg00039478	7	0.447824	0.00070588	0.000929955	0.467016	0.000699141	0.000961226	0.999960168620836
735	cg00039480	8	0.027786	-0.00188266	0.000855638	0.153475	-0.00160734	0.00112609	0.999960168620836
736	cg00039489	7	0.138152	-0.00140275	0.000946072	0.138152	-0.00140275	0.000946072	0.999960168620836
737	cg00039505	8	0.22686	-0.000656764	0.00054346	0.22686	-0.000656764	0.00054346	0.999960168620836
738	cg00039564	8	0.364855	-0.000866139	0.000955842	0.506566	-0.000760373	0.0011448	0.999960168620836
739	cg00039793	8	0.877877	1.05594e-05	6.8719e-05	0.877877	1.05594e-05	6.8719e-05	0.999960168620836
740	cg00039794	8	0.502106	8.45218e-05	0.00012593	0.502106	8.45218e-05	0.00012593	0.999960168620836
741	cg00039801	7	0.213259	-0.000156005	0.00012534	0.604507	-0.000103201	0.000199257	0.999960168620836
742	cg00039864	8	0.221861	0.00118883	0.000973176	0.221861	0.00118883	0.000973176	0.999960168620836
743	cg00039960	7	0.55669	0.000193843	0.000329797	0.55669	0.000193843	0.000329797	0.999960168620836
744	cg00040007	8	0.75228	-7.02002e-05	0.00022241	0.75228	-7.02002e-05	0.00022241	0.999960168620836
745	cg00040008	8	0.542617	-0.000193059	0.000317082	0.542617	-0.000193059	0.000317082	0.999960168620836
746	cg00040016	7	0.449264	0.000632432	0.000835839	0.449264	0.000632432	0.000835839	0.999960168620836
747	cg00040027	8	0.246919	-0.00144714	0.00124983	0.265825	-0.00160251	0.00144016	0.999960168620836
748	cg00040047	8	0.189583	-0.000988136	0.000753259	0.211065	-0.001474	0.00117859	0.999960168620836
749	cg00040268	7	0.637532	0.000267795	0.000568382	0.637532	0.000267795	0.000568382	0.999960168620836
750	cg00040312	8	0.918994	3.22352e-05	0.000316961	0.918994	3.22352e-05	0.000316961	0.999960168620836
751	cg00040380	8	0.186932	0.000288487	0.000218598	0.186932	0.000288487	0.000218598	0.999960168620836
752	cg00040411	7	0.503614	0.00086229	0.00128928	0.503614	0.00086229	0.00128928	0.999960168620836
753	cg00040423	7	0.873315	4.46864e-05	0.000280255	0.873315	4.46864e-05	0.000280255	0.999960168620836
754	cg00040426	7	0.614605	0.000669905	0.00133047	0.595597	0.0011711	0.00220653	0.999960168620836
755	cg00040427	8	0.874221	0.000103932	0.000656554	0.874221	0.000103932	0.000656554	0.999960168620836
756	cg00040446	7	0.515618	0.00038546	0.00059291	0.515618	0.00038546	0.00059291	0.999960168620836
757	cg00040466	8	0.451791	0.00136704	0.00181683	0.46327	0.00137408	0.00187338	0.999960168620836
758	cg00040566	8	0.688654	-0.000240526	0.000600292	0.68014	-0.000363083	0.000880688	0.999960168620836
759	cg00040569	8	0.479219	-0.000142935	0.000202011	0.479219	-0.000142935	0.000202011	0.999960168620836
760	cg00040588	8	0.267012	0.00182297	0.00164236	0.321029	0.00188614	0.00190068	0.999960168620836
761	cg00040590	8	0.354793	0.000764892	0.000826613	0.354793	0.000764892	0.000826613	0.999960168620836
762	cg00040708	8	0.2561	0.000750547	0.000660892	0.262725	0.000844793	0.000754297	0.999960168620836
763	cg00040749	8	0.824097	0.000126483	0.000569029	0.824097	0.000126483	0.000569029	0.999960168620836
764	cg00040837	7	0.202561	-0.00274388	0.00215327	0.293649	-0.00249528	0.00237612	0.999960168620836
765	cg00040861	8	0.222898	-0.000276521	0.000226869	0.45227	-0.000244653	0.000325494	0.999960168620836
766	cg00040862	8	0.448789	0.000690017	0.000910991	0.448789	0.000690017	0.000910991	0.999960168620836
767	cg00040873	8	0.224522	0.00108812	0.000895875	0.224522	0.00108812	0.000895875	0.999960168620836
768	cg00040945	8	0.734817	-3.27078e-05	9.65617e-05	0.734817	-3.27078e-05	9.65617e-05	0.999960168620836
769	cg00041014	8	0.0415423	0.00145412	0.000713476	0.0946372	0.00166649	0.000997044	0.999960168620836
770	cg00041047	8	0.0227536	0.00270295	0.00118678	0.0310276	0.00266205	0.0012343	0.999960168620836
771	cg00041084	8	0.126929	-0.000459246	0.000300883	0.126929	-0.000459246	0.000300883	0.999960168620836
772	cg00041328	8	0.161261	-0.000208516	0.00014885	0.161261	-0.000208516	0.00014885	0.999960168620836
773	cg00041368	8	0.164654	-0.00053636	0.000385985	0.185759	-0.000534472	0.000403914	0.999960168620836
774	cg00041401	8	0.773103	7.17662e-05	0.000248913	0.751622	8.76276e-05	0.000276863	0.999960168620836
775	cg00041467	7	0.585615	0.000142359	0.000261112	0.585615	0.000142359	0.000261112	0.999960168620836
776	cg00041575	8	0.105442	-0.000784182	0.000484355	0.105442	-0.000784182	0.000484355	0.999960168620836
777	cg00041599	8	0.468807	0.000385689	0.00053241	0.499689	0.000395151	0.000585427	0.999960168620836
778	cg00041666	8	0.519135	0.000445348	0.000690806	0.519135	0.000445348	0.000690806	0.999960168620836
779	cg00041759	8	0.182134	-0.000141182	0.000105816	0.182134	-0.000141182	0.000105816	0.999960168620836
780	cg00041865	8	0.548984	-0.000486777	0.000812264	0.548984	-0.000486777	0.000812264	0.999960168620836
781	cg00041873	8	0.94969	2.54824e-05	0.000403863	0.94969	2.54824e-05	0.000403863	0.999960168620836
782	cg00041898	8	0.47875	-0.0002826	0.000398975	0.47875	-0.0002826	0.000398975	0.999960168620836
783	cg00041901	8	0.530548	9.76135e-05	0.000155641	0.530548	9.76135e-05	0.000155641	0.999960168620836
784	cg00042059	8	0.446316	0.000361993	0.000475324	0.446316	0.000361993	0.000475324	0.999960168620836
785	cg00042081	8	0.229822	0.000717735	0.000597706	0.609529	0.000448539	0.000878203	0.999960168620836
786	cg00042144	8	0.629423	-8.40533e-05	0.00017419	0.719779	-7.47729e-05	0.000208424	0.999960168620836
787	cg00042156	8	0.983201	2.25725e-05	0.00107201	0.983201	2.25725e-05	0.00107201	0.999960168620836
788	cg00042186	8	0.432835	-0.000545084	0.000694951	0.432835	-0.000545084	0.000694951	0.999960168620836
789	cg00042208	8	0.0940427	0.00306494	0.00183042	0.0940427	0.00306494	0.00183042	0.999960168620836
790	cg00042246	6	0.353468	0.000991667	0.00106874	0.678408	0.000645073	0.00155575	0.999960168620836
791	cg00042263	8	0.565306	-0.000591867	0.00102937	0.565306	-0.000591867	0.00102937	0.999960168620836
792	cg00042325	7	0.808244	-0.000229984	0.000947637	0.808244	-0.000229984	0.000947637	0.999960168620836
793	cg00042356	8	0.537478	6.51778e-05	0.0001057	0.537478	6.51778e-05	0.0001057	0.999960168620836
794	cg00042409	8	0.32247	-0.00161864	0.00163599	0.32247	-0.00161864	0.00163599	0.999960168620836
795	cg00042568	8	0.0941699	-0.00149316	0.000892075	0.0941699	-0.00149316	0.000892075	0.999960168620836
796	cg00042611	7	0.621225	0.000237243	0.000480138	0.621225	0.000237243	0.000480138	0.999960168620836
797	cg00042657	7	0.79674	-0.000112313	0.000436049	0.766289	-0.000145554	0.000489698	0.999960168620836
798	cg00042683	8	0.427238	0.000375418	0.000472862	0.568594	0.000541505	0.000949804	0.999960168620836
799	cg00042837	8	0.0986948	0.000800912	0.000485044	0.0986948	0.000800912	0.000485044	0.999960168620836
800	cg00042874	8	0.481395	-6.16254e-05	8.75286e-05	0.481395	-6.16254e-05	8.75286e-05	0.999960168620836
801	cg00042882	8	0.0704772	-0.00203906	0.00112728	0.0704772	-0.00203906	0.00112728	0.999960168620836
802	cg00042914	8	0.527165	0.000856375	0.0013543	0.956417	0.000104522	0.00191257	0.999960168620836
803	cg00043004	8	0.851743	0.000217548	0.00116401	0.904516	0.000159577	0.00133027	0.999960168620836
804	cg00043005	8	0.918074	8.92977e-05	0.000868143	0.997767	-3.15124e-06	0.0011259	0.999960168620836
805	cg00043043	8	0.986445	-1.35723e-05	0.000798854	0.700626	-0.000434423	0.00112991	0.999960168620836
806	cg00043080	8	0.831388	0.000113515	0.000533133	0.831388	0.000113515	0.000533133	0.999960168620836
807	cg00043095	8	0.199907	0.000226344	0.00017658	0.36391	0.000196015	0.000215889	0.999960168620836
808	cg00043364	8	0.378261	0.000589328	0.00066885	0.378261	0.000589328	0.00066885	0.999960168620836
809	cg00043371	8	0.408843	7.87318e-05	9.53248e-05	0.408843	7.87318e-05	9.53248e-05	0.999960168620836
810	cg00043379	8	0.430047	0.000124362	0.000157597	0.430047	0.000124362	0.000157597	0.999960168620836
811	cg00043444	8	0.441588	0.000313965	0.000408003	0.441588	0.000313965	0.000408003	0.999960168620836
812	cg00043524	8	0.970014	-4.15238e-05	0.00110463	0.956998	-6.74553e-05	0.001251	0.999960168620836
813	cg00043564	8	0.0797206	0.00180757	0.00103153	0.0797206	0.00180757	0.00103153	0.999960168620836
814	cg00043591	8	0.732199	0.000333847	0.000975586	0.79406	0.000295142	0.00113063	0.999960168620836
815	cg00043599	8	0.834722	0.000181282	0.000868838	0.79616	0.000236429	0.000915258	0.999960168620836
816	cg00043788	8	0.873664	0.000102349	0.000643675	0.464147	0.000712658	0.00097353	0.999960168620836
817	cg00043800	8	0.419028	-0.000867969	0.00107407	0.572045	-0.00082533	0.00146065	0.999960168620836
818	cg00043819	8	0.899439	-1.51784e-05	0.000120111	0.62845	0.000107385	0.000221912	0.999960168620836
819	cg00044097	8	0.300121	-0.000656519	0.000633599	0.300121	-0.000656519	0.000633599	0.999960168620836
820	cg00044107	7	0.287992	0.00165506	0.00155765	0.287992	0.00165506	0.00155765	0.999960168620836
821	cg00044170	8	0.510999	7.35105e-05	0.00011184	0.510999	7.35105e-05	0.00011184	0.999960168620836
822	cg00044245	8	0.0383389	0.000687316	0.000331842	0.0445265	0.000696903	0.000346873	0.999960168620836
823	cg00044289	8	0.143223	-0.000490215	0.00033487	0.295154	-0.000645159	0.000616268	0.999960168620836
824	cg00044299	8	0.877248	-0.000248018	0.00160572	0.877248	-0.000248018	0.00160572	0.999960168620836
825	cg00044318	8	0.855973	-0.000144938	0.000798544	0.855973	-0.000144938	0.000798544	0.999960168620836
826	cg00044354	8	0.0468866	-0.00504869	0.00254045	0.0809637	-0.00585902	0.00335737	0.999960168620836
827	cg00044372	8	0.0846148	-0.00152772	0.000885885	0.211407	-0.00145385	0.00116335	0.999960168620836
828	cg00044463	8	0.858253	-0.000265063	0.00148413	0.759917	-0.000578104	0.00189177	0.999960168620836
829	cg00044466	8	0.238676	-0.00112105	0.00095141	0.238676	-0.00112105	0.00095141	0.999960168620836
830	cg00044505	8	0.973556	5.46246e-05	0.00164789	0.946946	-0.000123128	0.00185036	0.999960168620836
831	cg00044665	8	0.595505	-0.000563212	0.00106091	0.874807	0.000233987	0.00148511	0.999960168620836
832	cg00044729	8	0.764021	0.000176583	0.000588208	0.764021	0.000176583	0.000588208	0.999960168620836
833	cg00044796	8	0.160524	-0.00543889	0.00387575	0.160524	-0.00543889	0.00387575	0.999960168620836
834	cg00044950	8	0.0926613	0.000379938	0.000225949	0.0926613	0.000379938	0.000225949	0.999960168620836
835	cg00044995	8	0.940178	5.49977e-05	0.000732855	0.940178	5.49977e-05	0.000732855	0.999960168620836
836	cg00045061	8	0.616447	0.00019228	0.000383875	0.616447	0.00019228	0.000383875	0.999960168620836
837	cg00045114	8	0.643077	0.000819152	0.0017677	0.643077	0.000819152	0.0017677	0.999960168620836
838	cg00045118	7	0.745772	0.000298339	0.000920175	0.745772	0.000298339	0.000920175	0.999960168620836
839	cg00045190	7	0.618269	-3.90561e-05	7.8378e-05	0.618269	-3.90561e-05	7.8378e-05	0.999960168620836
840	cg00045275	8	0.640672	-7.20051e-05	0.000154266	0.640672	-7.20051e-05	0.000154266	0.999960168620836
841	cg00045303	8	0.371087	0.000122316	0.000136752	0.371087	0.000122316	0.000136752	0.999960168620836
842	cg00045439	8	0.49967	-0.00074224	0.0010996	0.599312	-0.000677024	0.00128861	0.999960168620836
843	cg00045515	7	0.800392	0.000153875	0.000608588	0.547648	0.000443795	0.000738074	0.999960168620836
844	cg00045607	8	0.919582	-2.79723e-05	0.000277065	0.549688	-0.000261259	0.000436721	0.999960168620836
845	cg00045690	7	0.66857	0.000409852	0.00095735	0.66857	0.000409852	0.00095735	0.999960168620836
846	cg00045753	8	0.842947	-0.000149563	0.000754892	0.842947	-0.000149563	0.000754892	0.999960168620836
847	cg00045762	8	0.172367	0.00196132	0.00143725	0.44616	0.00173496	0.00227735	0.999960168620836
848	cg00045787	8	0.685964	0.000181373	0.000448568	0.669249	0.00023769	0.000556418	0.999960168620836
849	cg00045900	8	0.240871	-0.000865543	0.000738007	0.24133	-0.00131273	0.0011204	0.999960168620836
850	cg00045902	8	0.679196	-0.000372454	0.000900603	0.679196	-0.000372454	0.000900603	0.999960168620836
851	cg00045910	8	0.635919	0.00119596	0.00252625	0.635919	0.00119596	0.00252625	0.999960168620836
852	cg00046018	8	0.804166	3.37836e-05	0.000136247	0.804166	3.37836e-05	0.000136247	0.999960168620836
853	cg00046021	7	0.317447	-0.000307908	0.000307995	0.317447	-0.000307908	0.000307995	0.999960168620836
854	cg00046026	8	0.26753	0.0012945	0.00116751	0.245852	0.00144495	0.00124512	0.999960168620836
855	cg00046041	8	0.795544	0.000145938	0.00056321	0.795544	0.000145938	0.00056321	0.999960168620836
856	cg00046105	8	0.345455	0.000597462	0.000633279	0.345455	0.000597462	0.000633279	0.999960168620836
857	cg00046410	8	0.0172435	0.00322785	0.0013554	0.0172435	0.00322785	0.0013554	0.999960168620836
858	cg00046499	8	0.919611	-6.47445e-05	0.000641521	0.955461	3.85187e-05	0.000689672	0.999960168620836
859	cg00046537	8	0.44491	-0.000587312	0.000768806	0.44491	-0.000587312	0.000768806	0.999960168620836
860	cg00046560	8	0.251878	-0.000251773	0.000219736	0.251878	-0.000251773	0.000219736	0.999960168620836
861	cg00046623	7	0.649935	0.00057966	0.0012772	0.649935	0.00057966	0.0012772	0.999960168620836
862	cg00046744	8	0.406474	0.000962999	0.00116008	0.421755	0.000953811	0.00118725	0.999960168620836
863	cg00046802	8	0.933367	-4.91901e-05	0.000588329	0.933367	-4.91901e-05	0.000588329	0.999960168620836
864	cg00046815	8	0.774984	0.000110887	0.000387905	0.634692	0.000226379	0.000476454	0.999960168620836
865	cg00046899	7	0.374404	-0.00160197	0.0018035	0.374404	-0.00160197	0.0018035	0.999960168620836
866	cg00046991	8	0.443528	-0.000276334	0.000360632	0.444812	-0.000281827	0.000368839	0.999960168620836
867	cg00047050	8	0.877959	0.000175408	0.0011423	0.545764	0.000976243	0.00161598	0.999960168620836
868	cg00047052	8	0.985796	1.20459e-05	0.000676603	0.985796	1.20459e-05	0.000676603	0.999960168620836
869	cg00047079	8	0.974399	4.54526e-05	0.00141633	0.974399	4.54526e-05	0.00141633	0.999960168620836
870	cg00047147	6	0.279853	0.001295	0.00119835	0.279853	0.001295	0.00119835	0.999960168620836
871	cg00047185	8	0.102262	0.00328827	0.00201242	0.122838	0.00343709	0.00222758	0.999960168620836
872	cg00047287	7	0.324009	-0.00183551	0.0018611	0.324009	-0.00183551	0.0018611	0.999960168620836
873	cg00047338	8	0.806224	0.00017473	0.000712312	0.806224	0.00017473	0.000712312	0.999960168620836
874	cg00047469	8	0.895213	-3.89603e-05	0.000295803	0.974745	1.10781e-05	0.000349933	0.999960168620836
875	cg00047501	8	0.940196	0.000156932	0.00209177	0.935795	0.000177721	0.00220618	0.999960168620836
876	cg00047532	8	0.344428	-0.000698585	0.000738889	0.456733	-0.000822024	0.00110452	0.999960168620836
877	cg00047683	8	0.23373	-0.000662466	0.000556317	0.283913	-0.000673483	0.000628501	0.999960168620836
878	cg00047694	8	0.650096	-0.000923976	0.00203686	0.650096	-0.000923976	0.00203686	0.999960168620836
879	cg00047815	8	0.05331	-0.0010785	0.000558114	0.05331	-0.0010785	0.000558114	0.999960168620836
880	cg00047843	8	0.609538	0.000991232	0.0019408	0.609538	0.000991232	0.0019408	0.999960168620836
881	cg00047844	8	0.741134	3.94671e-05	0.00011947	0.808067	-4.96205e-05	0.000204266	0.999960168620836
882	cg00048178	8	0.597659	0.000324723	0.000615274	0.597659	0.000324723	0.000615274	0.999960168620836
883	cg00048436	8	0.788502	-0.000235775	0.000878916	0.788502	-0.000235775	0.000878916	0.999960168620836
884	cg00048697	8	0.749529	0.000203605	0.000637742	0.749529	0.000203605	0.000637742	0.999960168620836
885	cg00048743	8	0.829709	-0.00035152	0.0016344	0.829563	-0.000362085	0.00168207	0.999960168620836
886	cg00048746	8	0.195969	0.000384302	0.000297189	0.195969	0.000384302	0.000297189	0.999960168620836
887	cg00048759	7	0.782067	-0.000432183	0.00156234	0.782067	-0.000432183	0.00156234	0.999960168620836
888	cg00048832	8	0.186745	-0.000693586	0.000525336	0.186745	-0.000693586	0.000525336	0.999960168620836
889	cg00049033	8	0.315248	0.000383115	0.000381485	0.339774	0.000413093	0.000432734	0.999960168620836
890	cg00049102	8	0.567867	0.000184438	0.000322899	0.567867	0.000184438	0.000322899	0.999960168620836
891	cg00049253	8	0.151139	-0.000625009	0.000435389	0.157758	-0.000620677	0.00043937	0.999960168620836
892	cg00049323	7	0.0844047	-0.00524848	0.0030414	0.173198	-0.00679996	0.00499263	0.999960168620836
893	cg00049330	7	0.799611	-5.71346e-05	0.000225071	0.916849	-2.75195e-05	0.000263588	0.999960168620836
894	cg00049380	8	0.165144	0.00160838	0.00115879	0.165735	0.00163394	0.00117885	0.999960168620836
895	cg00049382	8	0.982605	-1.5383e-05	0.000705532	0.970078	3.19979e-05	0.000853041	0.999960168620836
896	cg00049400	8	0.276472	0.000615946	0.000565982	0.403598	0.000546138	0.000653891	0.999960168620836
897	cg00049411	8	0.602072	-0.000178035	0.00034144	0.602072	-0.000178035	0.00034144	0.999960168620836
898	cg00049440	8	0.016343	-0.00473724	0.00197289	0.016343	-0.00473724	0.00197289	0.999960168620836
899	cg00049475	7	0.422012	0.000600478	0.000747853	0.422012	0.000600478	0.000747853	0.999960168620836
900	cg00049595	8	0.29918	-0.00233995	0.00225386	0.380858	-0.00258276	0.00294729	0.999960168620836
901	cg00049616	8	0.85729	-6.8538e-05	0.000381137	0.85729	-6.8538e-05	0.000381137	0.999960168620836
902	cg00049664	8	0.524704	0.00104843	0.00164819	0.521975	0.00128653	0.00200925	0.999960168620836
903	cg00049691	8	0.324589	0.000210869	0.000214064	0.324589	0.000210869	0.000214064	0.999960168620836
904	cg00049718	8	0.719582	-5.17375e-05	0.000144108	0.925409	-1.87102e-05	0.000199848	0.999960168620836
905	cg00049729	8	0.937477	0.000149428	0.00190496	0.937477	0.000149428	0.00190496	0.999960168620836
906	cg00049868	8	0.229808	-0.00065323	0.000543971	0.741509	-0.000291315	0.000883159	0.999960168620836
907	cg00049883	8	0.412079	0.00102389	0.00124828	0.482538	0.000939615	0.00133805	0.999960168620836
908	cg00049892	8	0.723053	0.00024928	0.000703424	0.723053	0.00024928	0.000703424	0.999960168620836
909	cg00049894	7	0.319881	-0.000651582	0.000655052	0.319881	-0.000651582	0.000655052	0.999960168620836
910	cg00049973	7	0.721544	-4.14546e-05	0.000116316	0.837558	-2.95203e-05	0.000143989	0.999960168620836
911	cg00050133	8	0.932285	-9.31648e-05	0.00109644	0.932285	-9.31648e-05	0.00109644	0.999960168620836
912	cg00050152	8	0.874173	-2.36547e-05	0.000149372	0.874173	-2.36547e-05	0.000149372	0.999960168620836
913	cg00050224	8	0.587987	0.000153002	0.000282419	0.587987	0.000153002	0.000282419	0.999960168620836
914	cg00050247	7	0.332963	0.000360496	0.00037235	0.557741	0.000316648	0.000540169	0.999960168620836
915	cg00050271	8	0.527688	0.000701228	0.00111035	0.631895	0.000572003	0.00119401	0.999960168620836
916	cg00050289	7	0.476761	0.00110106	0.00154747	0.734443	0.000652288	0.0019229	0.999960168620836
917	cg00050294	8	0.311718	0.000828298	0.000818781	0.311718	0.000828298	0.000818781	0.999960168620836
918	cg00050312	8	0.711199	-0.000114547	0.000309382	0.943317	-3.22589e-05	0.0004537	0.999960168620836
919	cg00050375	8	0.297931	0.000636905	0.00061189	0.297931	0.000636905	0.00061189	0.999960168620836
920	cg00050402	8	0.235779	0.00385119	0.00324829	0.235779	0.00385119	0.00324829	0.999960168620836
921	cg00050482	8	0.218626	0.000434785	0.000353429	0.218626	0.000434785	0.000353429	0.999960168620836
922	cg00050496	8	0.0749852	-0.00264229	0.00148397	0.0915532	-0.00329494	0.00195283	0.999960168620836
923	cg00050590	8	0.053224	0.000320995	0.000166052	0.053224	0.000320995	0.000166052	0.999960168620836
924	cg00050654	8	0.762389	0.000260131	0.00086038	0.730703	0.000312147	0.000906904	0.999960168620836
925	cg00050692	8	0.181733	0.00144173	0.00107959	0.623325	0.000731552	0.00148949	0.999960168620836
926	cg00050792	8	0.184466	0.000451332	0.000340082	0.407561	0.000365111	0.000440852	0.999960168620836
927	cg00050938	8	0.635625	-0.000230301	0.000486048	0.635625	-0.000230301	0.000486048	0.999960168620836
928	cg00050984	8	0.709845	-4.92303e-05	0.000132317	0.660614	-6.80981e-05	0.000155098	0.999960168620836
929	cg00051179	8	0.21795	-0.000803878	0.0006525	0.21795	-0.000803878	0.0006525	0.999960168620836
930	cg00051307	8	0.600089	0.000298569	0.000569492	0.994852	-5.32112e-06	0.000824784	0.999960168620836
931	cg00051371	8	0.247773	0.00106084	0.000917858	0.247773	0.00106084	0.000917858	0.999960168620836
932	cg00051483	8	0.714972	-0.000158831	0.000434931	0.660323	-0.000266779	0.000607049	0.999960168620836
933	cg00051546	8	0.820847	5.84958e-05	0.000258311	0.791839	8.65302e-05	0.000327861	0.999960168620836
934	cg00051590	7	0.699387	-0.000189225	0.000490032	0.699387	-0.000189225	0.000490032	0.999960168620836
935	cg00051595	7	0.672119	0.000115171	0.000272118	0.703602	-0.000157015	0.000412696	0.999960168620836
936	cg00051662	8	0.568017	-0.000486894	0.000852743	0.568017	-0.000486894	0.000852743	0.999960168620836
937	cg00051704	8	0.919456	-5.13692e-05	0.00050801	0.582404	-0.000469158	0.000853206	0.999960168620836
938	cg00051782	8	0.427959	-0.000207946	0.000262331	0.427959	-0.000207946	0.000262331	0.999960168620836
939	cg00051818	8	0.256644	0.000443011	0.000390539	0.194622	0.000845113	0.000651577	0.999960168620836
940	cg00051979	8	0.335195	-0.000556443	0.000577402	0.400518	-0.000527408	0.000627347	0.999960168620836
941	cg00052046	8	0.748535	0.000189339	0.000590628	0.748535	0.000189339	0.000590628	0.999960168620836
942	cg00052246	7	0.0534994	0.00168606	0.000873212	0.176684	0.00145132	0.00107423	0.999960168620836
943	cg00052385	8	0.415591	-0.000733012	0.000900402	0.420379	-0.000747134	0.000927237	0.999960168620836
944	cg00052422	8	0.926013	-7.78525e-06	8.38369e-05	0.926013	-7.78525e-06	8.38369e-05	0.999960168620836
945	cg00052433	8	0.212611	0.000770942	0.000618525	0.212611	0.000770942	0.000618525	0.999960168620836
946	cg00052482	6	0.353116	0.00171306	0.00184486	0.409482	0.00188781	0.0022888	0.999960168620836
947	cg00052550	8	0.224155	-0.000149872	0.000123295	0.224155	-0.000149872	0.000123295	0.999960168620836
948	cg00052578	8	0.547356	-0.000644767	0.00107153	0.547356	-0.000644767	0.00107153	0.999960168620836
949	cg00052772	7	0.278155	0.00121012	0.00111586	0.278155	0.00121012	0.00111586	0.999960168620836
950	cg00052853	8	0.934096	5.46882e-05	0.000661344	0.934096	5.46882e-05	0.000661344	0.999960168620836
951	cg00052903	8	0.486356	0.000264279	0.000379648	0.486356	0.000264279	0.000379648	0.999960168620836
952	cg00052964	8	0.336386	0.000941544	0.000979418	0.336386	0.000941544	0.000979418	0.999960168620836
953	cg00053073	8	0.368417	0.000276422	0.000307327	0.368417	0.000276422	0.000307327	0.999960168620836
954	cg00053292	8	0.700259	-0.000199858	0.000519149	0.928987	7.4738e-05	0.000838625	0.999960168620836
955	cg00053373	8	0.416648	0.000231461	0.000284962	0.416648	0.000231461	0.000284962	0.999960168620836
956	cg00053393	8	0.212527	-0.0015428	0.00123756	0.213188	-0.00158646	0.00127442	0.999960168620836
957	cg00053507	8	0.772139	-0.000100456	0.000346903	0.772139	-0.000100456	0.000346903	0.999960168620836
958	cg00053661	8	0.839139	-5.97868e-05	0.000294524	0.839139	-5.97868e-05	0.000294524	0.999960168620836
959	cg00053755	8	0.319584	-0.000799931	0.000803698	0.319584	-0.000799931	0.000803698	0.999960168620836
960	cg00053851	8	0.482011	0.000286498	0.000407496	0.471305	0.00030658	0.000425594	0.999960168620836
961	cg00053916	7	0.198164	0.00153771	0.00119499	0.2537	0.00144809	0.00126869	0.999960168620836
962	cg00053927	8	0.18365	-0.00102856	0.000773586	0.18365	-0.00102856	0.000773586	0.999960168620836
963	cg00054173	8	0.337368	0.000889828	0.000927505	0.337368	0.000889828	0.000927505	0.999960168620836
964	cg00054197	8	0.633069	-0.000331567	0.00069451	0.714151	-0.000294804	0.000804845	0.999960168620836
965	cg00054210	8	0.258248	-0.0021742	0.00192315	0.500462	-0.00167801	0.00249051	0.999960168620836
966	cg00054301	8	0.878152	-9.45329e-05	0.000616604	0.878152	-9.45329e-05	0.000616604	0.999960168620836
967	cg00054408	8	0.214175	0.000329187	0.00026501	0.328435	0.000315205	0.000322535	0.999960168620836
968	cg00054472	8	0.413177	0.00153514	0.00187598	0.405147	0.0019764	0.00237416	0.999960168620836
969	cg00054496	8	0.574637	0.000185692	0.000330862	0.574637	0.000185692	0.000330862	0.999960168620836
970	cg00054511	8	0.00477964	-0.000643044	0.000227907	0.00477964	-0.000643044	0.000227907	0.999960168620836
971	cg00054525	8	0.073154	0.000207439	0.000115767	0.248838	0.00023078	0.000200125	0.999960168620836
972	cg00054572	8	0.086289	0.00330276	0.00192546	0.086289	0.00330276	0.00192546	0.999960168620836
973	cg00054639	8	0.0766428	0.00195226	0.00110266	0.0976554	0.00197761	0.00119397	0.999960168620836
974	cg00054702	8	0.0677131	-0.000646639	0.000353952	0.136301	-0.000811239	0.000544562	0.999960168620836
975	cg00054706	8	0.431961	0.000179945	0.000228984	0.431961	0.000179945	0.000228984	0.999960168620836
976	cg00054771	8	0.147342	0.000376623	0.000259922	0.145108	0.000382838	0.000262753	0.999960168620836
977	cg00054774	8	0.388606	0.00182059	0.0021117	0.388606	0.00182059	0.0021117	0.999960168620836
978	cg00054791	7	0.993681	1.6062e-06	0.000202801	0.979696	6.07251e-06	0.00023861	0.999960168620836
979	cg00054890	8	0.192888	-0.000682317	0.00052402	0.270728	-0.000623816	0.000566391	0.999960168620836
980	cg00055052	8	0.485424	0.000436367	0.000625522	0.485424	0.000436367	0.000625522	0.999960168620836
981	cg00055073	8	0.390095	-0.00111791	0.00130073	0.390095	-0.00111791	0.00130073	0.999960168620836
982	cg00055292	8	0.118002	0.00128655	0.000823018	0.118002	0.00128655	0.000823018	0.999960168620836
983	cg00055359	7	0.719193	0.000286657	0.000797292	0.719193	0.000286657	0.000797292	0.999960168620836
984	cg00055510	8	0.31035	-0.000567568	0.000559463	0.428594	-0.000572812	0.000723613	0.999960168620836
985	cg00055529	8	0.358144	-0.00266327	0.0028983	0.358144	-0.00266327	0.0028983	0.999960168620836
986	cg00055555	8	0.479995	0.000620434	0.000878414	0.479995	0.000620434	0.000878414	0.999960168620836
987	cg00055557	8	0.274928	-0.000387838	0.000355233	0.274928	-0.000387838	0.000355233	0.999960168620836
988	cg00055603	8	0.0185941	-0.00245957	0.00104504	0.107194	-0.00224946	0.00139637	0.999960168620836
989	cg00055617	7	0.118697	-0.00216149	0.00138533	0.24897	-0.00225251	0.00195385	0.999960168620836
990	cg00055679	8	0.783889	0.000128914	0.00047005	0.783889	0.000128914	0.00047005	0.999960168620836
991	cg00055771	8	0.267267	-0.000904439	0.000815266	0.267267	-0.000904439	0.000815266	0.999960168620836
992	cg00055811	8	0.497738	0.00118773	0.00175167	0.677684	0.000850356	0.00204597	0.999960168620836
993	cg00055848	8	0.643244	-8.85749e-05	0.000191237	0.619663	-0.000145014	0.000292174	0.999960168620836
994	cg00055881	7	0.64116	0.000257888	0.000553317	0.64116	0.000257888	0.000553317	0.999960168620836
995	cg00055981	8	0.185395	0.000763464	0.000576492	0.192938	0.000755886	0.000580586	0.999960168620836
996	cg00056002	8	0.410417	0.000361625	0.000439314	0.561149	0.00031386	0.000540079	0.999960168620836
997	cg00056066	7	0.969108	-0.000118923	0.00307081	0.969108	-0.000118923	0.00307081	0.999960168620836
998	cg00056074	8	0.631026	-0.000206339	0.000429619	0.74603	-0.000176883	0.000546139	0.999960168620836
999	cg00056202	8	0.54905	0.000597448	0.000997102	0.54905	0.000597448	0.000997102	0.999960168620836
1000	cg00056257	8	0.952698	0.00012379	0.00208685	0.952698	0.00012379	0.00208685	0.999960168620836
1001	cg00056433	8	0.250152	-0.00201948	0.0017561	0.250152	-0.00201948	0.0017561	0.999960168620836
1002	cg00056497	8	0.152711	0.00384817	0.00269099	0.191013	0.00374659	0.00286527	0.999960168620836
1003	cg00056541	8	0.289977	-0.00258413	0.00244207	0.289977	-0.00258413	0.00244207	0.999960168620836
1004	cg00056578	8	0.787347	0.00023804	0.000882424	0.962824	5.89904e-05	0.0012656	0.999960168620836
1005	cg00056624	8	0.917553	-1.77168e-05	0.000171148	0.917553	-1.77168e-05	0.000171148	0.999960168620836
1006	cg00056676	8	0.127122	-0.000569726	0.000373456	0.0798698	-0.000829558	0.000473643	0.999960168620836
1007	cg00056719	8	0.699561	-3.60026e-05	9.32917e-05	0.699561	-3.60026e-05	9.32917e-05	0.999960168620836
1008	cg00056754	8	0.90875	0.000129196	0.00112721	0.90875	0.000129196	0.00112721	0.999960168620836
1009	cg00056767	8	0.84913	-5.40427e-05	0.000284094	0.84913	-5.40427e-05	0.000284094	0.999960168620836
1010	cg00057092	8	0.299863	-0.000358548	0.000345846	0.299863	-0.000358548	0.000345846	0.999960168620836
1011	cg00057114	8	0.568816	-0.000309314	0.00054285	0.568816	-0.000309314	0.00054285	0.999960168620836
1012	cg00057208	8	0.969317	2.14177e-05	0.00055682	0.93511	5.45695e-05	0.000670245	0.999960168620836
1013	cg00057231	8	0.675438	0.000683991	0.00163362	0.724663	0.000665122	0.0018883	0.999960168620836
1014	cg00057272	8	0.756333	-0.000618724	0.00199396	0.762777	-0.000603986	0.00200104	0.999960168620836
1015	cg00057324	8	0.771377	0.000270975	0.00093255	0.769029	0.000278357	0.000947935	0.999960168620836
1016	cg00057476	8	0.506843	0.000636724	0.000959267	0.564658	0.000662262	0.00114989	0.999960168620836
1017	cg00057593	8	0.420443	-0.00081252	0.00100852	0.420443	-0.00081252	0.00100852	0.999960168620836
1018	cg00057603	8	0.955419	-3.27977e-05	0.00058669	0.863743	-0.000126225	0.000735528	0.999960168620836
1019	cg00057661	8	0.384376	0.000206025	0.000236848	0.384376	0.000206025	0.000236848	0.999960168620836
1020	cg00057663	8	0.32553	-0.000577413	0.000587305	0.639836	-0.000427651	0.000913923	0.999960168620836
1021	cg00057667	8	0.927789	-0.0001059	0.00116852	0.859946	-0.000272639	0.0015452	0.999960168620836
1022	cg00057676	8	0.338053	-0.000160286	0.00016731	0.338053	-0.000160286	0.00016731	0.999960168620836
1023	cg00057700	8	0.247218	-0.000246435	0.00021297	0.201194	-0.000345951	0.000270664	0.999960168620836
1024	cg00057722	8	0.922277	0.000149896	0.00153636	0.922277	0.000149896	0.00153636	0.999960168620836
1025	cg00057900	7	0.93262	5.8367e-05	0.000690333	0.93262	5.8367e-05	0.000690333	0.999960168620836
1026	cg00057966	8	0.945287	1.53837e-05	0.000224165	0.945287	1.53837e-05	0.000224165	0.999960168620836
1027	cg00058009	8	0.415581	0.00140362	0.00172411	0.630238	0.000929478	0.00193081	0.999960168620836
1028	cg00058026	8	0.177683	0.00142394	0.0010564	0.177683	0.00142394	0.0010564	0.999960168620836
1029	cg00058113	7	0.258324	-0.000223171	0.000197434	0.545033	-0.000164773	0.000272253	0.999960168620836
1030	cg00058163	7	0.745171	-0.000637749	0.00196222	0.745171	-0.000637749	0.00196222	0.999960168620836
1031	cg00058291	8	0.297422	0.00135465	0.00130007	0.927348	0.000198231	0.00217402	0.999960168620836
1032	cg00058296	8	0.342111	-0.000364834	0.000384034	0.342111	-0.000364834	0.000384034	0.999960168620836
1033	cg00058299	8	0.889936	0.000121812	0.000880237	0.889936	0.000121812	0.000880237	0.999960168620836
1034	cg00058413	8	0.759147	-0.000264373	0.000862273	0.785514	-0.000255698	0.000939579	0.999960168620836
1035	cg00058515	8	0.352442	0.00207116	0.00222739	0.545056	0.00215251	0.00355677	0.999960168620836
1036	cg00058644	8	0.775576	0.000131729	0.000462062	0.628954	0.000306056	0.000633394	0.999960168620836
1037	cg00058708	8	0.356253	0.000812416	0.000880641	0.52665	0.000744545	0.00117598	0.999960168620836
1038	cg00058771	8	0.373912	0.00018114	0.000203718	0.373912	0.00018114	0.000203718	0.999960168620836
1039	cg00058786	8	0.850385	-6.55127e-05	0.000347313	0.867216	-7.15775e-05	0.000428106	0.999960168620836
1040	cg00058799	8	0.930569	-5.21321e-05	0.000598328	0.95256	-3.77229e-05	0.000634083	0.999960168620836
1041	cg00058857	8	0.721114	0.000256607	0.000718846	0.721114	0.000256607	0.000718846	0.999960168620836
1042	cg00058879	7	0.444864	-0.000567236	0.00074245	0.444864	-0.000567236	0.00074245	0.999960168620836
1043	cg00058887	8	0.763657	-0.000356761	0.0011865	0.763657	-0.000356761	0.0011865	0.999960168620836
1044	cg00058923	8	0.0980343	-0.000754981	0.000456331	0.137446	-0.000966527	0.000650698	0.999960168620836
1045	cg00058938	8	0.773779	-0.000494339	0.00171983	0.538019	-0.00158176	0.00256857	0.999960168620836
1046	cg00059015	8	0.706233	-0.000368236	0.000976962	0.706233	-0.000368236	0.000976962	0.999960168620836
1047	cg00059024	8	0.750041	-9.61462e-05	0.000301791	0.750041	-9.61462e-05	0.000301791	0.999960168620836
1048	cg00059034	8	0.199791	-0.00153609	0.00119806	0.199791	-0.00153609	0.00119806	0.999960168620836
1049	cg00059053	8	0.947051	3.62231e-05	0.000545444	0.947051	3.62231e-05	0.000545444	0.999960168620836
1050	cg00059089	7	0.580458	0.00106926	0.00193456	0.580458	0.00106926	0.00193456	0.999960168620836
1051	cg00059161	7	0.285155	-0.000919497	0.0008603	0.310419	-0.00100101	0.000986857	0.999960168620836
1052	cg00059165	8	0.418648	0.000474177	0.000586295	0.568368	0.000478744	0.000839229	0.999960168620836
1053	cg00059225	8	0.648018	-0.000476367	0.00104348	0.530083	-0.000819208	0.00130472	0.999960168620836
1054	cg00059240	8	0.895055	-3.04215e-05	0.000230622	0.947205	2.76565e-05	0.00041766	0.999960168620836
1055	cg00059246	8	0.752411	0.000421447	0.00133597	0.752411	0.000421447	0.00133597	0.999960168620836
1056	cg00059309	8	0.876558	0.000100365	0.000646125	0.959816	3.6065e-05	0.000715792	0.999960168620836
1057	cg00059399	8	0.261869	0.00120829	0.00107692	0.426848	0.00118287	0.00148864	0.999960168620836
1058	cg00059424	7	0.28764	-0.000206646	0.000194342	0.497462	-0.000186239	0.000274491	0.999960168620836
1059	cg00059459	8	0.125003	0.00193938	0.00126417	0.125003	0.00193938	0.00126417	0.999960168620836
1060	cg00059652	7	0.0605345	-0.00169125	0.000901097	0.0605345	-0.00169125	0.000901097	0.999960168620836
1061	cg00059662	8	0.817466	0.000160169	0.000693955	0.817466	0.000160169	0.000693955	0.999960168620836
1062	cg00059699	8	0.469702	-0.000596959	0.000825711	0.469702	-0.000596959	0.000825711	0.999960168620836
1063	cg00059707	8	0.502166	-0.000432051	0.00064381	0.502166	-0.000432051	0.00064381	0.999960168620836
1064	cg00059737	8	0.13399	0.00155179	0.00103553	0.13399	0.00155179	0.00103553	0.999960168620836
1065	cg00059854	8	0.716215	-0.000187168	0.000514874	0.716215	-0.000187168	0.000514874	0.999960168620836
1066	cg00059911	8	0.840685	5.62877e-05	0.000280014	0.621912	0.000208699	0.000423203	0.999960168620836
1067	cg00059930	8	0.698803	0.000386084	0.000997797	0.849441	0.000290342	0.00152947	0.999960168620836
1068	cg00060061	8	0.416684	-0.000666514	0.00082064	0.516405	-0.000603995	0.000930803	0.999960168620836
1069	cg00060287	8	0.177994	-0.000261732	0.000194314	0.177994	-0.000261732	0.000194314	0.999960168620836
1070	cg00060304	8	0.158299	0.000336995	0.000238865	0.158299	0.000336995	0.000238865	0.999960168620836
1071	cg00060320	8	0.177133	-0.000224165	0.000166093	0.177133	-0.000224165	0.000166093	0.999960168620836
1072	cg00060374	8	0.0147717	0.00268865	0.00110284	0.064586	0.00279058	0.00150996	0.999960168620836
1073	cg00060403	8	0.0390276	-0.00089188	0.000432134	0.0636544	-0.000851743	0.000459261	0.999960168620836
1074	cg00060484	8	0.516503	0.00151931	0.00234192	0.516503	0.00151931	0.00234192	0.999960168620836
1075	cg00060500	7	0.791456	0.000104142	0.000393849	0.791456	0.000104142	0.000393849	0.999960168620836
1076	cg00060605	8	0.242584	0.00110036	0.000941646	0.242584	0.00110036	0.000941646	0.999960168620836
1077	cg00060606	7	0.141575	-0.000162422	0.000110495	0.262519	-0.000155067	0.000138396	0.999960168620836
1078	cg00060627	8	0.385997	-0.000741228	0.000855034	0.385997	-0.000741228	0.000855034	0.999960168620836
1079	cg00060641	8	0.199375	-0.0017652	0.00137548	0.199375	-0.0017652	0.00137548	0.999960168620836
1080	cg00060649	8	0.312118	0.000555618	0.000549688	0.312118	0.000555618	0.000549688	0.999960168620836
1081	cg00060800	8	0.0234697	-0.00301572	0.00133103	0.0234697	-0.00301572	0.00133103	0.999960168620836
1082	cg00060880	8	0.106365	-0.000458578	0.000283993	0.148427	-0.000540302	0.000373882	0.999960168620836
1083	cg00060933	5	0.515114	-0.000135343	0.000207934	0.841586	-5.8163e-05	0.000291011	0.999960168620836
1084	cg00060956	8	0.58069	0.000261582	0.000473557	0.58069	0.000261582	0.000473557	0.999960168620836
1085	cg00061031	8	0.0359841	0.00225983	0.00107759	0.0359841	0.00225983	0.00107759	0.999960168620836
1086	cg00061039	8	0.296694	0.000563708	0.000540183	0.392861	0.000664006	0.000777124	0.999960168620836
1087	cg00061059	7	0.438583	0.000663868	0.000857059	0.438583	0.000663868	0.000857059	0.999960168620836
1088	cg00061086	8	0.571158	0.000113405	0.000200239	0.571158	0.000113405	0.000200239	0.999960168620836
1089	cg00061150	8	0.395254	-0.000577888	0.000679767	0.395254	-0.000577888	0.000679767	0.999960168620836
1090	cg00061185	8	0.92237	3.18249e-05	0.000326581	0.981487	8.14726e-06	0.000351111	0.999960168620836
1091	cg00061264	8	0.785938	-9.82477e-05	0.000361751	0.849133	9.29576e-05	0.000488673	0.999960168620836
1092	cg00061306	8	0.221623	0.000336111	0.000275	0.221623	0.000336111	0.000275	0.999960168620836
1093	cg00061413	8	0.471639	0.000611328	0.000849284	0.769506	0.000314469	0.0010732	0.999960168620836
1094	cg00061520	7	0.069026	-0.00312602	0.00171925	0.069026	-0.00312602	0.00171925	0.999960168620836
1095	cg00061635	8	0.346838	-0.00203354	0.00216163	0.346838	-0.00203354	0.00216163	0.999960168620836
1096	cg00061678	8	0.332078	-0.000469211	0.000483754	0.48939	-0.000381131	0.000551342	0.999960168620836
1097	cg00061695	8	0.821906	-0.000313158	0.00139123	0.821906	-0.000313158	0.00139123	0.999960168620836
1098	cg00061764	8	0.151582	0.00128029	0.000892828	0.151582	0.00128029	0.000892828	0.999960168620836
1099	cg00061769	8	0.0777069	0.000242768	0.000137612	0.233698	0.000312489	0.0002624	0.999960168620836
1100	cg00061792	8	0.430527	0.00163428	0.0020732	0.430527	0.00163428	0.0020732	0.999960168620836
1101	cg00061860	8	0.258245	-0.000975247	0.000862631	0.485806	-0.000762464	0.00109393	0.999960168620836
1102	cg00061989	8	0.183916	0.000319562	0.00024049	0.183916	0.000319562	0.00024049	0.999960168620836
1103	cg00062020	8	0.376891	0.00154746	0.00175123	0.478811	0.00183981	0.00259781	0.999960168620836
1104	cg00062070	8	0.81768	-0.000431131	0.00187017	0.81768	-0.000431131	0.00187017	0.999960168620836
1105	cg00062245	8	0.0231982	0.00109954	0.000484347	0.0231982	0.00109954	0.000484347	0.999960168620836
1106	cg00062282	8	0.145917	-0.00104236	0.000716841	0.145917	-0.00104236	0.000716841	0.999960168620836
1107	cg00062285	8	0.36272	0.00160999	0.00176885	0.36272	0.00160999	0.00176885	0.999960168620836
1108	cg00062312	8	0.158781	-0.000313338	0.000222354	0.158781	-0.000313338	0.000222354	0.999960168620836
1109	cg00062356	8	0.199199	-0.00168314	0.00131103	0.199199	-0.00168314	0.00131103	0.999960168620836
1110	cg00062437	8	0.881242	0.000122238	0.000818221	0.881242	0.000122238	0.000818221	0.999960168620836
1111	cg00062776	8	0.773554	-8.59111e-05	0.000298583	0.773554	-8.59111e-05	0.000298583	0.999960168620836
1112	cg00063066	8	0.131392	0.0013674	0.000906383	0.12184	0.0017927	0.00115875	0.999960168620836
1113	cg00063111	8	0.273666	0.0017744	0.00162096	0.283328	0.00177636	0.0016557	0.999960168620836
1114	cg00063144	8	0.427332	0.000369547	0.000465561	0.427332	0.000369547	0.000465561	0.999960168620836
1115	cg00063174	7	0.930407	-1.25398e-05	0.000143586	0.792129	-7.00692e-05	0.00026587	0.999960168620836
1116	cg00063246	8	0.287138	-0.000442064	0.00041531	0.287138	-0.000442064	0.00041531	0.999960168620836
1117	cg00063291	8	0.191668	0.000954934	0.000731381	0.191668	0.000954934	0.000731381	0.999960168620836
1118	cg00063346	8	0.167003	-0.000952469	0.000689247	0.167003	-0.000952469	0.000689247	0.999960168620836
1119	cg00063357	8	0.237722	0.000629637	0.000533274	0.237722	0.000629637	0.000533274	0.999960168620836
1120	cg00063369	8	0.312071	0.000930771	0.000920747	0.312071	0.000930771	0.000920747	0.999960168620836
1121	cg00063456	8	0.939015	-5.12869e-05	0.000670343	0.939015	-5.12869e-05	0.000670343	0.999960168620836
1122	cg00063471	8	0.691917	-0.00011014	0.000277953	0.691917	-0.00011014	0.000277953	0.999960168620836
1123	cg00063503	8	0.916771	6.0003e-05	0.00057418	0.916771	6.0003e-05	0.00057418	0.999960168620836
1124	cg00063535	8	0.626206	0.000370383	0.000760424	0.904511	0.000137354	0.00114496	0.999960168620836
1125	cg00063567	8	0.802754	2.82078e-05	0.000112928	0.718416	6.01413e-05	0.000166792	0.999960168620836
1126	cg00063649	8	0.457559	-9.14827e-05	0.000123147	0.457559	-9.14827e-05	0.000123147	0.999960168620836
1127	cg00063703	8	0.608582	0.000235778	0.000460415	0.608582	0.000235778	0.000460415	0.999960168620836
1128	cg00063734	8	0.363602	0.00080542	0.000886515	0.555922	0.000747589	0.00126944	0.999960168620836
1129	cg00063744	8	0.802339	9.95168e-05	0.000397557	0.802339	9.95168e-05	0.000397557	0.999960168620836
1130	cg00063748	8	0.915094	9.52533e-05	0.000893428	0.872637	-0.00024773	0.00154531	0.999960168620836
1131	cg00063773	8	0.939547	0.000150282	0.00198159	0.98931	-2.87014e-05	0.00214207	0.999960168620836
1132	cg00063828	8	0.339321	-0.00128193	0.00134162	0.487062	-0.00116561	0.00167716	0.999960168620836
1133	cg00063909	7	0.579069	-0.00103204	0.00186038	0.608177	-0.0010293	0.00200769	0.999960168620836
1134	cg00063945	8	0.411038	-0.000154686	0.000188167	0.411038	-0.000154686	0.000188167	0.999960168620836
1135	cg00063979	8	0.857921	-9.52074e-05	0.000531823	0.857921	-9.52074e-05	0.000531823	0.999960168620836
1136	cg00063982	7	0.128177	0.000869655	0.000571641	0.201666	0.00081507	0.00063836	0.999960168620836
1137	cg00064020	8	0.156336	0.00158344	0.00111706	0.156336	0.00158344	0.00111706	0.999960168620836
1138	cg00064051	8	0.529599	-9.38777e-05	0.00014934	0.529599	-9.38777e-05	0.00014934	0.999960168620836
1139	cg00064080	8	0.149585	0.000861075	0.000597555	0.149585	0.000861075	0.000597555	0.999960168620836
1140	cg00064235	8	0.868712	-6.65208e-05	0.000402438	0.868712	-6.65208e-05	0.000402438	0.999960168620836
1141	cg00064261	8	0.0488128	-0.000989138	0.000502044	0.0488128	-0.000989138	0.000502044	0.999960168620836
1142	cg00064284	8	0.0978499	-0.000476699	0.000287972	0.0978499	-0.000476699	0.000287972	0.999960168620836
1143	cg00064296	8	0.364798	0.000840449	0.000927383	0.461546	0.000784582	0.00106557	0.999960168620836
1144	cg00064415	8	0.687291	-0.000175666	0.0004364	0.687291	-0.000175666	0.0004364	0.999960168620836
1145	cg00064778	8	0.43033	-0.00115485	0.00146439	0.484974	-0.00117269	0.00167929	0.999960168620836
1146	cg00064840	8	0.668136	0.000201999	0.000471182	0.764264	0.000182761	0.000609435	0.999960168620836
1147	cg00064950	8	0.621831	-0.000140094	0.000284019	0.621831	-0.000140094	0.000284019	0.999960168620836
1148	cg00065048	8	0.0241641	0.00329888	0.00146324	0.0241641	0.00329888	0.00146324	0.999960168620836
1149	cg00065071	8	0.669141	-0.000105659	0.000247255	0.669141	-0.000105659	0.000247255	0.999960168620836
1150	cg00065088	8	0.835908	0.000133899	0.000646449	0.658546	0.000346273	0.000783562	0.999960168620836
1151	cg00065215	8	0.0378038	0.000612465	0.000294883	0.0378038	0.000612465	0.000294883	0.999960168620836
1152	cg00065302	8	0.444218	0.000475146	0.000621034	0.549715	0.000489447	0.000818216	0.999960168620836
1153	cg00065368	8	0.538551	-0.000368172	0.000598648	0.538551	-0.000368172	0.000598648	0.999960168620836
1154	cg00065385	7	0.837706	6.50821e-05	0.000317739	0.837706	6.50821e-05	0.000317739	0.999960168620836
1155	cg00065396	8	0.446709	-0.00185527	0.00243822	0.595148	-0.00152209	0.00286434	0.999960168620836
1156	cg00065408	8	0.288768	0.000271143	0.000255596	0.5832	0.000171018	0.000311668	0.999960168620836
1157	cg00065569	8	0.391569	0.000374241	0.000436801	0.840926	-0.000184039	0.00091694	0.999960168620836
1158	cg00065570	8	0.632756	0.000469118	0.000981723	0.632756	0.000469118	0.000981723	0.999960168620836
1159	cg00065905	7	0.240932	0.000329976	0.000281391	0.240932	0.000329976	0.000281391	0.999960168620836
1160	cg00065919	8	0.749959	8.15908e-05	0.000256016	0.749959	8.15908e-05	0.000256016	0.999960168620836
1161	cg00065921	8	0.219785	0.000168563	0.000137367	0.219785	0.000168563	0.000137367	0.999960168620836
1162	cg00065935	8	0.474818	0.000256843	0.00035939	0.474818	0.000256843	0.00035939	0.999960168620836
1163	cg00065957	8	0.626181	-0.000181455	0.000372514	0.861652	-8.34681e-05	0.000478954	0.999960168620836
1164	cg00066153	8	0.32276	-0.000309317	0.000312821	0.945614	-2.89212e-05	0.000423967	0.999960168620836
1165	cg00066184	8	0.42869	0.00119107	0.00150495	0.42869	0.00119107	0.00150495	0.999960168620836
1166	cg00066239	8	0.409542	0.00106117	0.00128674	0.409542	0.00106117	0.00128674	0.999960168620836
1167	cg00066270	8	0.129561	0.00117285	0.000773734	0.246756	0.00114639	0.000989751	0.999960168620836
1168	cg00066351	8	0.291523	0.00141774	0.0013441	0.291523	0.00141774	0.0013441	0.999960168620836
1169	cg00066449	8	0.594182	9.785e-05	0.000183657	0.594182	9.785e-05	0.000183657	0.999960168620836
1170	cg00066468	8	0.579644	-8.79497e-05	0.000158781	0.693069	-8.20864e-05	0.000207975	0.999960168620836
1171	cg00066499	8	0.404297	-0.0001534	0.000183939	0.404297	-0.0001534	0.000183939	0.999960168620836
1172	cg00066508	8	0.63491	-0.000277006	0.000583381	0.444215	-0.000613291	0.000801588	0.999960168620836
1173	cg00066512	8	0.382981	-0.00119606	0.00137097	0.425851	-0.00114058	0.00143233	0.999960168620836
1174	cg00066554	8	0.969026	1.93684e-05	0.000498801	0.969026	1.93684e-05	0.000498801	0.999960168620836
1175	cg00066627	8	0.263964	0.000727769	0.000651498	0.327862	0.000957835	0.000978952	0.999960168620836
1176	cg00066663	8	0.976216	2.33397e-05	0.000782853	0.976216	2.33397e-05	0.000782853	0.999960168620836
1177	cg00066671	8	0.489018	0.000164135	0.000237234	0.489018	0.000164135	0.000237234	0.999960168620836
1178	cg00066722	8	0.40909	0.000534417	0.00064739	0.40909	0.000534417	0.00064739	0.999960168620836
1179	cg00066729	7	0.698264	-4.85462e-05	0.000125227	0.942001	-1.59117e-05	0.000218702	0.999960168620836
1180	cg00066748	7	0.435184	-0.00120989	0.00155044	0.721625	-0.000755873	0.00212153	0.999960168620836
1181	cg00066805	8	0.887046	-7.54694e-05	0.000531311	0.887046	-7.54694e-05	0.000531311	0.999960168620836
1182	cg00066816	8	0.323596	-0.00114026	0.00115517	0.323596	-0.00114026	0.00115517	0.999960168620836
1183	cg00066817	8	0.121514	-0.00143258	0.00092517	0.121514	-0.00143258	0.00092517	0.999960168620836
1184	cg00066828	8	0.645495	0.000136098	0.000295846	0.898184	4.78575e-05	0.000374017	0.999960168620836
1185	cg00066919	8	0.519798	-0.000548982	0.000852911	0.616255	-0.000549903	0.00109725	0.999960168620836
1186	cg00066925	8	0.460461	0.000188674	0.000255625	0.236188	0.000678438	0.00057273	0.999960168620836
1187	cg00066942	8	0.563993	-0.000796726	0.001381	0.589178	-0.000806538	0.00149351	0.999960168620836
1188	cg00067018	8	0.891461	-4.742e-05	0.000347513	0.908687	-4.4367e-05	0.000386828	0.999960168620836
1189	cg00067032	7	0.532282	0.000310947	0.000497893	0.658344	0.000246866	0.000558267	0.999960168620836
1190	cg00067058	8	0.606297	-0.000257564	0.000499768	0.606297	-0.000257564	0.000499768	0.999960168620836
1191	cg00067102	8	0.397155	-0.000181769	0.000214676	0.397155	-0.000181769	0.000214676	0.999960168620836
1192	cg00067124	8	0.906726	0.000171601	0.00146455	0.943819	0.000113081	0.00160466	0.999960168620836
1193	cg00067126	8	0.049461	-0.000634672	0.000323055	0.049461	-0.000634672	0.000323055	0.999960168620836
1194	cg00067196	8	0.484584	0.000366145	0.000523851	0.484584	0.000366145	0.000523851	0.999960168620836
1195	cg00067274	8	0.252634	-0.00260918	0.0022808	0.252634	-0.00260918	0.0022808	0.999960168620836
1196	cg00067365	8	0.632824	-5.96103e-05	0.000124771	0.767509	-4.34846e-05	0.000147089	0.999960168620836
1197	cg00067471	7	0.118491	-0.00214472	0.00137381	0.252463	-0.00247789	0.00216525	0.999960168620836
1198	cg00067538	6	0.148932	0.000995422	0.000689678	0.228742	0.00144797	0.00120303	0.999960168620836
1199	cg00067574	8	0.984917	-1.94696e-06	0.000102986	0.838928	-2.60775e-05	0.000128294	0.999960168620836
1200	cg00067576	8	0.632531	0.000142575	0.00029817	0.632531	0.000142575	0.00029817	0.999960168620836
1201	cg00067588	8	0.770593	-0.000172884	0.00059288	0.770593	-0.000172884	0.00059288	0.999960168620836
1202	cg00067600	7	0.194717	0.000693638	0.000534905	0.194717	0.000693638	0.000534905	0.999960168620836
1203	cg00067720	8	0.614034	-0.000672327	0.00133313	0.614034	-0.000672327	0.00133313	0.999960168620836
1204	cg00067742	8	0.852177	-7.67579e-05	0.000411921	0.915901	5.94727e-05	0.000563194	0.999960168620836
1205	cg00067768	7	0.457638	-0.000403458	0.000543201	0.457638	-0.000403458	0.000543201	0.999960168620836
1206	cg00067824	8	0.607985	-0.000739613	0.00144188	0.701596	-0.000635366	0.0016582	0.999960168620836
1207	cg00067884	8	0.933428	5.73499e-05	0.000686551	0.978291	2.40773e-05	0.000884833	0.999960168620836
1208	cg00068038	8	0.564705	-0.000316885	0.000550275	0.564705	-0.000316885	0.000550275	0.999960168620836
1209	cg00068102	8	0.768111	0.000126655	0.000429562	0.768111	0.000126655	0.000429562	0.999960168620836
1210	cg00068153	7	0.0449341	0.0020171	0.0010059	0.0475135	0.00203727	0.00102804	0.999960168620836
1211	cg00068155	8	0.699796	-0.000136549	0.000354125	0.694289	-0.000158129	0.00040232	0.999960168620836
1212	cg00068160	8	0.663016	-0.000283295	0.000650127	0.747687	-0.000253469	0.000787929	0.999960168620836
1213	cg00068305	8	0.336558	0.000291643	0.000303483	0.336558	0.000291643	0.000303483	0.999960168620836
1214	cg00068316	8	0.692556	0.000157673	0.000398781	0.768259	0.00016881	0.000572913	0.999960168620836
1215	cg00068377	8	0.945212	-1.94986e-05	0.000283739	0.933747	2.84053e-05	0.000341693	0.999960168620836
1216	cg00068412	8	0.060658	-0.00190264	0.00101421	0.060658	-0.00190264	0.00101421	0.999960168620836
1217	cg00068428	8	0.491114	0.00108355	0.00157369	0.871407	0.000368152	0.00227435	0.999960168620836
1218	cg00068433	8	0.658771	0.000341097	0.000772392	0.68634	0.00039401	0.000975691	0.999960168620836
1219	cg00068503	8	0.930148	-4.23125e-05	0.000482694	0.930148	-4.23125e-05	0.000482694	0.999960168620836
1220	cg00068621	8	0.169059	-0.000167778	0.000122	0.208827	-0.000169385	0.000134775	0.999960168620836
1221	cg00068622	8	0.74592	0.000164048	0.000506282	0.74592	0.000164048	0.000506282	0.999960168620836
1222	cg00068810	8	0.214985	-0.00208604	0.00168233	0.214985	-0.00208604	0.00168233	0.999960168620836
1223	cg00068909	8	0.0667802	-0.00139969	0.000763545	0.146961	-0.00143313	0.000988126	0.999960168620836
1224	cg00069002	8	0.422281	0.000827313	0.00103096	0.422281	0.000827313	0.00103096	0.999960168620836
1225	cg00069003	8	0.808757	0.00047573	0.00196559	0.808757	0.00047573	0.00196559	0.999960168620836
1226	cg00069014	8	0.964406	-2.54358e-05	0.000569993	0.814739	-0.000190921	0.000814798	0.999960168620836
1227	cg00069017	8	0.347673	0.000194545	0.000207159	0.371599	0.000203128	0.000227344	0.999960168620836
1228	cg00069059	8	0.720409	-0.00015567	0.00043494	0.720409	-0.00015567	0.00043494	0.999960168620836
1229	cg00069309	8	0.0622302	-0.0027805	0.00149116	0.144168	-0.00275618	0.00188722	0.999960168620836
1230	cg00069314	8	0.252805	-0.00108969	0.000952887	0.252805	-0.00108969	0.000952887	0.999960168620836
1231	cg00069391	8	0.179169	0.0020298	0.00151103	0.181852	0.00203428	0.00152372	0.999960168620836
1232	cg00069417	8	0.420881	0.000419348	0.000520997	0.420881	0.000419348	0.000520997	0.999960168620836
1233	cg00069432	8	0.542728	-0.000347005	0.000570081	0.542728	-0.000347005	0.000570081	0.999960168620836
1234	cg00069642	8	0.66341	-0.000450726	0.00103565	0.66341	-0.000450726	0.00103565	0.999960168620836
1235	cg00069860	8	0.994457	-8.92859e-07	0.000128518	0.994457	-8.92859e-07	0.000128518	0.999960168620836
1236	cg00069969	8	0.338261	0.00102526	0.00107065	0.565166	0.000828153	0.0014398	0.999960168620836
1237	cg00070042	8	0.413562	-0.000997037	0.00121941	0.413562	-0.000997037	0.00121941	0.999960168620836
1238	cg00070052	8	0.42313	0.00126983	0.0015853	0.42313	0.00126983	0.0015853	0.999960168620836
1239	cg00070162	8	0.0946987	-0.00171905	0.00102868	0.286745	-0.00191381	0.00179652	0.999960168620836
1240	cg00070181	8	0.763567	0.000159596	0.000530571	0.763567	0.000159596	0.000530571	0.999960168620836
1241	cg00070235	7	0.552628	0.000130016	0.000218947	0.552628	0.000130016	0.000218947	0.999960168620836
1242	cg00070318	8	0.0677032	0.0023836	0.00130467	0.0677032	0.0023836	0.00130467	0.999960168620836
1243	cg00070370	8	0.335954	0.00053354	0.000554505	0.366555	0.000524619	0.000581009	0.999960168620836
1244	cg00070383	8	0.216298	0.000573024	0.00046345	0.216298	0.000573024	0.00046345	0.999960168620836
1245	cg00070460	8	0.782596	0.000193299	0.000700515	0.782596	0.000193299	0.000700515	0.999960168620836
1246	cg00070529	8	0.254829	0.00191898	0.00168524	0.254829	0.00191898	0.00168524	0.999960168620836
1247	cg00070715	8	0.600437	-0.00120135	0.00229364	0.600437	-0.00120135	0.00229364	0.999960168620836
1248	cg00070814	8	0.403744	9.68575e-05	0.000116004	0.403744	9.68575e-05	0.000116004	0.999960168620836
1249	cg00070899	8	0.129041	0.00280034	0.00184488	0.17316	0.00314157	0.00230638	0.999960168620836
1250	cg00070908	8	0.606323	-0.000162147	0.000314647	0.606323	-0.000162147	0.000314647	0.999960168620836
1251	cg00071012	8	0.801049	0.000336256	0.0013344	0.801049	0.000336256	0.0013344	0.999960168620836
1252	cg00071051	8	0.868741	-0.000151021	0.000913849	0.868741	-0.000151021	0.000913849	0.999960168620836
1253	cg00071161	8	0.929986	-7.1683e-05	0.000815851	0.859284	-0.00019296	0.00108841	0.999960168620836
1254	cg00071241	8	0.796002	0.000136737	0.000528913	0.796002	0.000136737	0.000528913	0.999960168620836
1255	cg00071250	7	0.911765	-0.00011265	0.00101657	0.895086	-0.000136603	0.00103588	0.999960168620836
1256	cg00071360	8	0.464901	-0.00102895	0.00140797	0.490395	-0.00104697	0.00151805	0.999960168620836
1257	cg00071381	7	0.193916	0.000631155	0.000485847	0.282164	0.000563061	0.000523548	0.999960168620836
1258	cg00071408	8	0.421186	0.00022184	0.000275795	0.421186	0.00022184	0.000275795	0.999960168620836
1259	cg00071446	8	0.495831	-0.000861198	0.00126449	0.495831	-0.000861198	0.00126449	0.999960168620836
1260	cg00071565	6	0.268415	-6.76801e-05	6.11538e-05	0.268415	-6.76801e-05	6.11538e-05	0.999960168620836
1261	cg00071618	8	0.285761	0.00117729	0.00110288	0.285761	0.00117729	0.00110288	0.999960168620836
1262	cg00071751	8	0.0638412	0.000169858	9.16523e-05	0.308523	0.000160388	0.000157501	0.999960168620836
1263	cg00071887	8	0.613374	0.000373926	0.000740063	0.563244	0.000644874	0.00111564	0.999960168620836
1264	cg00071950	8	0.274447	-0.00202783	0.0018555	0.274447	-0.00202783	0.0018555	0.999960168620836
1265	cg00071984	8	0.662827	0.000137196	0.00031466	0.741636	-0.000158506	0.000480777	0.999960168620836
1266	cg00072099	8	0.359047	7.19336e-05	7.84289e-05	0.359047	7.19336e-05	7.84289e-05	0.999960168620836
1267	cg00072216	8	0.444718	7.73338e-05	0.000101189	0.444718	7.73338e-05	0.000101189	0.999960168620836
1268	cg00072369	8	0.906657	-1.57258e-05	0.000134114	0.910722	-1.54923e-05	0.000138167	0.999960168620836
1269	cg00072407	8	0.971882	3.80541e-05	0.0010796	0.971882	3.80541e-05	0.0010796	0.999960168620836
1270	cg00072426	8	0.879289	-0.000164565	0.00108358	0.879289	-0.000164565	0.00108358	0.999960168620836
1271	cg00072675	8	0.699246	0.000274464	0.000710423	0.862528	0.00014571	0.000841494	0.999960168620836
1272	cg00072720	7	0.169951	0.00129296	0.000942143	0.169951	0.00129296	0.000942143	0.999960168620836
1273	cg00072957	8	0.425954	0.000295084	0.000370646	0.425954	0.000295084	0.000370646	0.999960168620836
1274	cg00073003	8	0.492994	-0.000691438	0.00100858	0.499704	-0.00068672	0.00101743	0.999960168620836
1275	cg00073010	8	0.404802	0.00024064	0.000288857	0.404802	0.00024064	0.000288857	0.999960168620836
1276	cg00073090	8	0.824969	-0.000279678	0.00126461	0.824969	-0.000279678	0.00126461	0.999960168620836
1277	cg00073244	8	0.303664	0.000762841	0.000741625	0.386858	0.000919061	0.00106209	0.999960168620836
1278	cg00073380	7	0.31304	-0.000446694	0.000442769	0.31304	-0.000446694	0.000442769	0.999960168620836
1279	cg00073543	8	0.32239	0.000462385	0.000467264	0.40199	0.000514949	0.000614444	0.999960168620836
1280	cg00073549	8	0.480594	0.000818127	0.00115989	0.671023	0.000569974	0.00134192	0.999960168620836
1281	cg00073650	7	0.238448	0.00101106	0.000857652	0.254096	0.00116875	0.00102481	0.999960168620836
1282	cg00073713	8	0.808414	-8.48856e-05	0.000350084	0.808414	-8.48856e-05	0.000350084	0.999960168620836
1283	cg00073716	8	0.955133	-2.19295e-05	0.000389777	0.554197	-0.000388853	0.000657421	0.999960168620836
1284	cg00073771	8	0.72859	-5.32036e-05	0.000153324	0.765474	-4.6833e-05	0.000156999	0.999960168620836
1285	cg00073780	8	0.687761	7.42839e-05	0.000184834	0.687761	7.42839e-05	0.000184834	0.999960168620836
1286	cg00073794	8	0.0593713	0.0011085	0.000587929	0.0593713	0.0011085	0.000587929	0.999960168620836
1287	cg00073837	8	0.048309	0.000701467	0.000355238	0.0507152	0.00084927	0.000434658	0.999960168620836
1288	cg00074145	7	0.313663	0.00117613	0.0011673	0.473316	0.00105077	0.00146532	0.999960168620836
1289	cg00074184	8	0.723881	-8.60551e-05	0.000243591	0.723881	-8.60551e-05	0.000243591	0.999960168620836
1290	cg00074244	8	0.406289	-0.000177211	0.000213394	0.57638	-0.000200993	0.000359765	0.999960168620836
1291	cg00074348	8	0.500983	-0.000906208	0.00134663	0.59033	-0.00130679	0.00242736	0.999960168620836
1292	cg00074379	7	0.0223152	0.00258088	0.00112951	0.472836	0.00124279	0.00173121	0.999960168620836
1293	cg00074415	8	0.198099	0.000763167	0.000592987	0.198099	0.000763167	0.000592987	0.999960168620836
1294	cg00074746	8	0.812347	0.000207415	0.000873697	0.82108	0.000201798	0.000892299	0.999960168620836
1295	cg00074771	8	0.292327	-0.00205382	0.00195039	0.292327	-0.00205382	0.00195039	0.999960168620836
1296	cg00074818	8	0.170646	0.00220327	0.00160808	0.397242	0.00222747	0.00263121	0.999960168620836
1297	cg00074851	8	0.915514	-2.73205e-05	0.00025753	0.742322	-0.000104746	0.000318589	0.999960168620836
1298	cg00075103	7	0.90441	-0.000145546	0.00121195	0.90441	-0.000145546	0.00121195	0.999960168620836
1299	cg00075123	8	0.521778	0.000405167	0.000632473	0.521778	0.000405167	0.000632473	0.999960168620836
1300	cg00075192	8	0.747066	-3.29682e-05	0.000102224	0.63713	7.51894e-05	0.000159396	0.999960168620836
1301	cg00075204	8	0.460747	-0.000257221	0.000348719	0.460747	-0.000257221	0.000348719	0.999960168620836
1302	cg00075467	8	0.178746	0.00305093	0.00226898	0.178746	0.00305093	0.00226898	0.999960168620836
1303	cg00075507	8	0.704741	0.000454298	0.0011989	0.706112	0.000464239	0.00123113	0.999960168620836
1304	cg00075589	8	0.93257	-2.43171e-05	0.000287397	0.793097	-9.21176e-05	0.000351203	0.999960168620836
1305	cg00075608	8	0.278129	0.000731796	0.000674757	0.278129	0.000731796	0.000674757	0.999960168620836
1306	cg00075615	8	0.831079	9.72777e-05	0.000456022	0.831079	9.72777e-05	0.000456022	0.999960168620836
1307	cg00075620	8	0.872457	-0.000114924	0.000715866	0.872457	-0.000114924	0.000715866	0.999960168620836
1308	cg00075634	8	0.494914	-0.000215059	0.000315099	0.494914	-0.000215059	0.000315099	0.999960168620836
1309	cg00075698	7	0.502364	0.000644751	0.000961204	0.929472	0.000130606	0.00147561	0.999960168620836
1310	cg00075768	8	0.434704	-0.000128258	0.000164187	0.434704	-0.000128258	0.000164187	0.999960168620836
1311	cg00075920	8	0.740686	-0.000523227	0.00158101	0.412371	-0.00208173	0.00253954	0.999960168620836
1312	cg00075956	8	0.055161	0.00203687	0.00106219	0.0802843	0.00208413	0.00119159	0.999960168620836
1313	cg00075975	8	0.394767	0.000756746	0.000889239	0.394767	0.000756746	0.000889239	0.999960168620836
1314	cg00076056	8	0.109061	0.000346861	0.00021646	0.109061	0.000346861	0.00021646	0.999960168620836
1315	cg00076216	8	0.83489	-0.000325495	0.00156162	0.819954	-0.000401639	0.00176464	0.999960168620836
1316	cg00076313	7	0.630379	-0.000281058	0.000584087	0.630379	-0.000281058	0.000584087	0.999960168620836
1317	cg00076325	8	0.106153	-0.00159694	0.000988375	0.172662	-0.00157741	0.00115672	0.999960168620836
1318	cg00076353	8	0.519538	-9.60965e-05	0.000149205	0.519538	-9.60965e-05	0.000149205	0.999960168620836
1319	cg00076555	8	0.482742	0.00073221	0.00104318	0.53067	0.000699988	0.00111644	0.999960168620836
1320	cg00076645	8	0.547814	0.000186162	0.000309733	0.547814	0.000186162	0.000309733	0.999960168620836
1321	cg00076653	8	0.446324	0.000968736	0.00127205	0.446324	0.000968736	0.00127205	0.999960168620836
1322	cg00076774	8	0.966476	-6.61037e-05	0.00157284	0.966476	-6.61037e-05	0.00157284	0.999960168620836
1323	cg00076797	8	0.70848	0.000262222	0.000701319	0.948758	-6.447e-05	0.00100316	0.999960168620836
1324	cg00076880	7	0.274765	0.000749778	0.000686512	0.274765	0.000749778	0.000686512	0.999960168620836
1325	cg00076936	8	0.949567	5.11361e-05	0.000808472	0.518469	0.000849562	0.00131571	0.999960168620836
1326	cg00076998	8	0.48129	-0.000139871	0.000198615	0.48129	-0.000139871	0.000198615	0.999960168620836
1327	cg00077017	8	0.00806787	-0.000405994	0.00015325	0.00806787	-0.000405994	0.00015325	0.999960168620836
1328	cg00077281	8	0.392744	0.000225711	0.000264097	0.392744	0.000225711	0.000264097	0.999960168620836
1329	cg00077297	8	0.158836	0.00144838	0.00102795	0.158836	0.00144838	0.00102795	0.999960168620836
1330	cg00077312	8	0.433042	0.000302366	0.000385672	0.433042	0.000302366	0.000385672	0.999960168620836
1331	cg00077426	8	0.993587	-3.21123e-06	0.000399531	0.993587	-3.21123e-06	0.000399531	0.999960168620836
1332	cg00077477	7	0.0600534	0.00090134	0.000479334	0.173119	0.000902062	0.000662185	0.999960168620836
1333	cg00077547	8	0.168454	0.000637869	0.000463168	0.168454	0.000637869	0.000463168	0.999960168620836
1334	cg00077566	8	0.575411	0.000285868	0.000510387	0.575411	0.000285868	0.000510387	0.999960168620836
1335	cg00077606	8	0.511491	0.000546227	0.000832007	0.512283	0.000545745	0.000832833	0.999960168620836
1336	cg00077838	8	0.253471	-0.000816852	0.000715308	0.403106	-0.000678967	0.000812077	0.999960168620836
1337	cg00077877	8	0.0502579	0.00162413	0.000829584	0.0955849	0.00177755	0.00106655	0.999960168620836
1338	cg00077898	7	0.357436	0.000207398	0.000225368	0.801393	-9.59233e-05	0.000381337	0.999960168620836
1339	cg00077904	8	0.85804	0.000139508	0.000779943	0.85804	0.000139508	0.000779943	0.999960168620836
1340	cg00078025	7	0.650356	0.000966219	0.00213167	0.848788	0.000483593	0.00253635	0.999960168620836
1341	cg00078194	7	0.468776	-0.000230089	0.000317595	0.468776	-0.000230089	0.000317595	0.999960168620836
1342	cg00078221	8	0.759508	0.000140819	0.000460001	0.759508	0.000140819	0.000460001	0.999960168620836
1343	cg00078245	8	0.910653	-0.000117125	0.00104376	0.910653	-0.000117125	0.00104376	0.999960168620836
1344	cg00078259	8	0.709339	0.000265099	0.000711209	0.793082	0.000262066	0.000999068	0.999960168620836
1345	cg00078270	7	0.589333	-0.000151447	0.000280559	0.572948	-0.000170823	0.000303031	0.999960168620836
1346	cg00078299	6	0.323832	0.00226703	0.00229779	0.323832	0.00226703	0.00229779	0.999960168620836
1347	cg00078318	8	0.563752	-0.000129437	0.000224221	0.511604	-0.000200081	0.000304843	0.999960168620836
1348	cg00078334	8	0.589021	-0.000266817	0.000493872	0.589021	-0.000266817	0.000493872	0.999960168620836
1349	cg00078348	8	0.977362	5.46592e-05	0.00192619	0.977362	5.46592e-05	0.00192619	0.999960168620836
1350	cg00078456	8	0.901947	-0.000261236	0.00212039	0.901947	-0.000261236	0.00212039	0.999960168620836
1351	cg00078746	8	0.197315	0.000844252	0.000654845	0.318375	0.00088539	0.00088734	0.999960168620836
1352	cg00078759	8	0.418443	-0.000317348	0.000392211	0.418443	-0.000317348	0.000392211	0.999960168620836
1353	cg00078857	8	0.996094	3.79028e-06	0.000774211	0.996094	3.79028e-06	0.000774211	0.999960168620836
1354	cg00078861	7	0.733039	0.000598558	0.00175486	0.733039	0.000598558	0.00175486	0.999960168620836
1355	cg00078911	8	0.378749	0.000551824	0.000626928	0.378749	0.000551824	0.000626928	0.999960168620836
1356	cg00078940	8	0.999805	-3.64809e-08	0.000149406	0.999805	-3.64809e-08	0.000149406	0.999962586211625
1357	cg00078968	8	0.986021	-6.68562e-06	0.000381584	0.986021	-6.68562e-06	0.000381584	0.999960168620836
1358	cg00078996	8	0.109938	-0.00489608	0.00306298	0.121923	-0.00595316	0.00384882	0.999960168620836
1359	cg00079023	8	0.0313009	0.00227905	0.00105843	0.0475209	0.00252362	0.00127351	0.999960168620836
1360	cg00079056	8	0.552086	-0.000326373	0.00054886	0.558122	-0.000324251	0.000553676	0.999960168620836
1361	cg00079169	8	0.972984	1.72319e-05	0.000508819	0.972984	1.72319e-05	0.000508819	0.999960168620836
1362	cg00079216	8	0.416024	0.000671884	0.000826082	0.416024	0.000671884	0.000826082	0.999960168620836
1363	cg00079219	7	0.361499	-0.000426252	0.000467118	0.361499	-0.000426252	0.000467118	0.999960168620836
1364	cg00079224	8	0.248258	0.000584505	0.000506244	0.248258	0.000584505	0.000506244	0.999960168620836
1365	cg00079302	8	0.35811	-0.000464643	0.000505612	0.16555	-0.00105903	0.000763734	0.999960168620836
1366	cg00079388	7	0.696692	-0.00018681	0.000479258	0.868503	-0.000116804	0.000705503	0.999960168620836
1367	cg00079485	8	0.636389	0.000320898	0.000678785	0.636389	0.000320898	0.000678785	0.999960168620836
1368	cg00079551	7	0.310793	-0.00200799	0.00198112	0.310793	-0.00200799	0.00198112	0.999960168620836
1369	cg00079563	8	0.60751	-5.92753e-05	0.000115404	0.613951	-5.95812e-05	0.000118113	0.999960168620836
1370	cg00079598	8	0.397122	0.00130077	0.00153615	0.397122	0.00130077	0.00153615	0.999960168620836
1371	cg00079638	8	0.27549	0.00012191	0.000111792	0.27549	0.00012191	0.000111792	0.999960168620836
1372	cg00079764	8	0.341055	0.000781481	0.000820813	0.341055	0.000781481	0.000820813	0.999960168620836
1373	cg00079785	8	0.270573	0.000747375	0.000678356	0.270573	0.000747375	0.000678356	0.999960168620836
1374	cg00079898	7	0.242695	-0.00183233	0.0015684	0.448125	-0.00197637	0.00260547	0.999960168620836
1375	cg00080012	8	0.73482	4.38921e-05	0.000129582	0.73482	4.38921e-05	0.000129582	0.999960168620836
1376	cg00080059	8	0.43571	-0.000223551	0.000286803	0.43571	-0.000223551	0.000286803	0.999960168620836
1377	cg00080060	8	0.908737	8.53396e-05	0.000744467	0.92861	0.000108915	0.00121566	0.999960168620836
1378	cg00080081	5	0.940092	0.000123878	0.0016483	0.807828	0.000461307	0.0018966	0.999960168620836
1379	cg00080118	7	0.980382	6.538e-06	0.000265886	0.610016	-0.000241292	0.000473075	0.999960168620836
1380	cg00080123	7	0.864815	-2.28718e-05	0.000134344	0.743034	-4.90227e-05	0.000149533	0.999960168620836
1381	cg00080125	8	0.747039	-0.000335352	0.0010397	0.827242	-0.000283983	0.00130124	0.999960168620836
1382	cg00080148	8	0.480183	0.000358415	0.000507664	0.480183	0.000358415	0.000507664	0.999960168620836
1383	cg00080188	8	0.49998	0.000481688	0.000714119	0.517577	0.000617496	0.000954273	0.999960168620836
1384	cg00080252	8	0.599399	-0.00050266	0.000956966	0.638931	-0.000505156	0.00107665	0.999960168620836
1385	cg00080312	8	0.126819	-0.000373696	0.000244763	0.126819	-0.000373696	0.000244763	0.999960168620836
1386	cg00080333	8	0.236724	-0.00109005	0.00092126	0.236724	-0.00109005	0.00092126	0.999960168620836
1387	cg00080423	8	0.478887	0.000293482	0.000414468	0.939696	4.77002e-05	0.000630521	0.999960168620836
1388	cg00080682	7	0.244706	0.000831637	0.000714892	0.244706	0.000831637	0.000714892	0.999960168620836
1389	cg00080706	8	0.831724	0.000170896	0.000804253	0.928712	9.98014e-05	0.00111554	0.999960168620836
1390	cg00080972	8	0.278895	-0.00431055	0.00398091	0.199442	-0.00775272	0.00604197	0.999960168620836
1391	cg00080987	8	0.52561	0.000830397	0.00130829	0.475456	0.00101936	0.00142841	0.999960168620836
1392	cg00081019	8	0.390368	-0.00020141	0.000234484	0.401765	-0.000204511	0.000243908	0.999960168620836
1393	cg00081046	8	0.661869	0.000696553	0.00159273	0.661869	0.000696553	0.00159273	0.999960168620836
1394	cg00081084	8	0.80598	0.000192161	0.000782367	0.875307	0.000150797	0.00096097	0.999960168620836
1395	cg00081087	8	0.53628	-0.000741137	0.00119838	0.53628	-0.000741137	0.00119838	0.999960168620836
1396	cg00081105	8	0.753145	-0.000378159	0.00120243	0.753145	-0.000378159	0.00120243	0.999960168620836
1397	cg00081251	8	0.303074	0.000289269	0.000280881	0.854673	8.25355e-05	0.000450621	0.999960168620836
1398	cg00081324	8	0.508215	-0.000527983	0.000798017	0.508215	-0.000527983	0.000798017	0.999960168620836
1399	cg00081347	8	0.0828506	0.000493222	0.00028438	0.10677	0.000644489	0.000399588	0.999960168620836
1400	cg00081417	8	0.596616	0.00084154	0.00158999	0.596616	0.00084154	0.00158999	0.999960168620836
1401	cg00081439	8	0.987217	3.1393e-05	0.00195937	0.874431	-0.000346565	0.00219299	0.999960168620836
1402	cg00081574	8	0.626942	0.000164462	0.000338375	0.535045	0.000268906	0.000433492	0.999960168620836
1403	cg00081602	8	0.0908473	0.00203556	0.0012038	0.0908473	0.00203556	0.0012038	0.999960168620836
1404	cg00081666	8	0.339349	-0.000203629	0.000213123	0.471436	-0.000178213	0.000247468	0.999960168620836
1405	cg00081714	8	0.599516	0.000356958	0.000679794	0.599516	0.000356958	0.000679794	0.999960168620836
1406	cg00081729	8	0.722176	-0.000888228	0.00249816	0.722176	-0.000888228	0.00249816	0.999960168620836
1407	cg00081799	8	0.874132	8.17332e-05	0.000515951	0.874132	8.17332e-05	0.000515951	0.999960168620836
1408	cg00081827	8	0.189507	0.00091766	0.000699415	0.214677	0.000927593	0.000747572	0.999960168620836
1409	cg00081835	8	0.697232	9.40797e-05	0.000241813	0.936231	3.16903e-05	0.000396092	0.999960168620836
1410	cg00081919	8	0.709813	-0.000342694	0.000920957	0.709813	-0.000342694	0.000920957	0.999960168620836
1411	cg00081935	8	0.503949	0.000154618	0.000231365	0.503949	0.000154618	0.000231365	0.999960168620836
1412	cg00081975	8	0.696585	-0.000132307	0.000339306	0.685585	-0.000151402	0.000373967	0.999960168620836
1413	cg00082140	8	0.234274	0.00154901	0.00130233	0.234274	0.00154901	0.00130233	0.999960168620836
1414	cg00082178	8	0.294532	0.000468544	0.000446985	0.294532	0.000468544	0.000446985	0.999960168620836
1415	cg00082182	8	0.251068	0.00057	0.00049662	0.264711	0.000907402	0.000813576	0.999960168620836
1416	cg00082219	5	0.952752	0.000111382	0.00187984	0.945949	0.000134193	0.00197941	0.999960168620836
1417	cg00082285	8	0.0410583	-0.0019496	0.000954312	0.0410583	-0.0019496	0.000954312	0.999960168620836
1418	cg00082384	7	0.86388	-0.000199437	0.00116332	0.86388	-0.000199437	0.00116332	0.999960168620836
1419	cg00082411	7	0.476128	-0.000246259	0.000345605	0.687863	-0.000200468	0.00049898	0.999960168620836
1420	cg00082426	8	0.362296	0.000171402	0.000188147	0.362296	0.000171402	0.000188147	0.999960168620836
1421	cg00082491	7	0.289598	0.000296762	0.000280227	0.289598	0.000296762	0.000280227	0.999960168620836
1422	cg00082497	6	0.735025	-6.55931e-05	0.000193805	0.735025	-6.55931e-05	0.000193805	0.999960168620836
1423	cg00082540	8	0.365893	-0.00102257	0.00113092	0.365893	-0.00102257	0.00113092	0.999960168620836
1424	cg00082656	8	0.144801	0.00268976	0.00184465	0.144801	0.00268976	0.00184465	0.999960168620836
1425	cg00082664	8	0.152912	0.000386967	0.000270735	0.152912	0.000386967	0.000270735	0.999960168620836
1426	cg00082713	8	0.439818	0.00015858	0.000205281	0.439818	0.00015858	0.000205281	0.999960168620836
1427	cg00082770	8	0.61624	0.000622521	0.0012421	0.61624	0.000622521	0.0012421	0.999960168620836
1428	cg00082833	8	0.735943	5.64621e-05	0.000167429	0.754572	5.99369e-05	0.000191727	0.999960168620836
1429	cg00082874	8	0.302912	-0.000739122	0.000717448	0.302912	-0.000739122	0.000717448	0.999960168620836
1430	cg00082897	8	0.25427	0.000926888	0.000813032	0.25427	0.000926888	0.000813032	0.999960168620836
1431	cg00082912	8	0.493312	-0.00122321	0.00178558	0.493312	-0.00122321	0.00178558	0.999960168620836
1432	cg00082954	7	0.823924	0.000264096	0.00118695	0.993991	-1.36943e-05	0.00181837	0.999960168620836
1433	cg00083018	8	0.649366	-0.000461417	0.0010149	0.649366	-0.000461417	0.0010149	0.999960168620836
1434	cg00083042	8	0.245879	0.000704949	0.000607497	0.245879	0.000704949	0.000607497	0.999960168620836
1435	cg00083046	8	0.741955	0.000123922	0.000376361	0.815091	9.92653e-05	0.000424459	0.999960168620836
1436	cg00083059	8	0.691755	-0.000126518	0.000319108	0.439927	-0.000389777	0.000504685	0.999960168620836
1437	cg00083072	8	0.538334	-0.000289473	0.000470431	0.538334	-0.000289473	0.000470431	0.999960168620836
1438	cg00083139	7	0.0584643	-0.000290592	0.000153574	0.290376	-0.000231185	0.000218657	0.999960168620836
1439	cg00083188	8	0.515427	-0.00093038	0.00143045	0.515427	-0.00093038	0.00143045	0.999960168620836
1440	cg00083193	8	0.120147	0.00124781	0.000802887	0.120147	0.00124781	0.000802887	0.999960168620836
1441	cg00083194	8	0.38253	-0.000164339	0.000188193	0.38253	-0.000164339	0.000188193	0.999960168620836
1442	cg00083206	8	0.612491	-0.00216334	0.00427098	0.612491	-0.00216334	0.00427098	0.999960168620836
1443	cg00083223	8	0.602518	0.000297174	0.000570631	0.687639	0.00032671	0.000812587	0.999960168620836
1444	cg00083262	8	0.559863	-0.000495202	0.000849337	0.559863	-0.000495202	0.000849337	0.999960168620836
1445	cg00083265	8	0.888887	-5.53268e-05	0.000396006	0.830649	-0.000195336	0.000913341	0.999960168620836
1446	cg00083399	8	0.71479	-0.000252631	0.000691325	0.740089	-0.000332461	0.00100218	0.999960168620836
1447	cg00083401	8	0.494118	0.00020455	0.000299149	0.494118	0.00020455	0.000299149	0.999960168620836
1448	cg00083535	8	0.555682	0.000236774	0.00040181	0.999196	-5.60664e-07	0.000556687	0.999960168620836
1449	cg00083596	8	0.974786	-1.86337e-05	0.000589551	0.974786	-1.86337e-05	0.000589551	0.999960168620836
1450	cg00083616	8	0.588244	0.00035906	0.000663227	0.588244	0.00035906	0.000663227	0.999960168620836
1451	cg00083652	8	0.575807	0.000110248	0.000197041	0.696878	8.65939e-05	0.000222299	0.999960168620836
1452	cg00083659	8	0.209157	-0.000799396	0.000636519	0.209157	-0.000799396	0.000636519	0.999960168620836
1453	cg00083685	8	0.15478	0.0010972	0.000771128	0.375164	0.000848273	0.000956509	0.999960168620836
1454	cg00083765	8	0.896859	-1.2375e-05	9.54639e-05	0.986637	1.77755e-06	0.000106131	0.999960168620836
1455	cg00083801	7	0.972189	9.08168e-06	0.000260495	0.88237	-6.31454e-05	0.000426756	0.999960168620836
1456	cg00083833	8	0.0910783	0.00136725	0.000809147	0.0910783	0.00136725	0.000809147	0.999960168620836
1457	cg00083959	8	0.179593	0.00211548	0.00157635	0.179593	0.00211548	0.00157635	0.999960168620836
1458	cg00083993	8	0.584737	-0.000418314	0.000765472	0.584737	-0.000418314	0.000765472	0.999960168620836
1459	cg00084019	8	0.186255	0.000878865	0.000664931	0.34789	0.000849101	0.000904559	0.999960168620836
1460	cg00084094	8	0.434099	-0.00029765	0.00038053	0.409352	-0.000354272	0.000429403	0.999960168620836
1461	cg00084184	8	0.242006	0.000622875	0.000532377	0.542926	0.000462168	0.000759654	0.999960168620836
1462	cg00084202	8	0.795268	-0.000235726	0.000908468	0.795268	-0.000235726	0.000908468	0.999960168620836
1463	cg00084338	7	0.575847	-0.00102629	0.00183443	0.575847	-0.00102629	0.00183443	0.999960168620836
1464	cg00084347	8	0.31787	-0.000843197	0.000844172	0.31787	-0.000843197	0.000844172	0.999960168620836
1465	cg00084398	8	0.40538	-0.00094378	0.00113428	0.40538	-0.00094378	0.00113428	0.999960168620836
1466	cg00084432	8	0.88913	-6.55881e-05	0.000470485	0.88913	-6.55881e-05	0.000470485	0.999960168620836
1467	cg00084435	8	0.923875	-6.98968e-05	0.000731492	0.991473	9.91437e-06	0.000927644	0.999960168620836
1468	cg00084577	8	0.25523	0.00157133	0.0013811	0.255716	0.00157489	0.00138564	0.999960168620836
1469	cg00084604	8	0.0356184	0.00124579	0.00059288	0.0356184	0.00124579	0.00059288	0.999960168620836
1470	cg00084643	8	0.0721724	-0.00158865	0.000883552	0.112283	-0.00188054	0.00118421	0.999960168620836
1471	cg00084687	8	0.677291	4.41189e-05	0.000106014	0.677291	4.41189e-05	0.000106014	0.999960168620836
1472	cg00084720	8	0.466002	0.000881461	0.00120914	0.466002	0.000881461	0.00120914	0.999960168620836
1473	cg00084770	8	0.321657	0.000643029	0.00064883	0.81191	0.000236742	0.000994868	0.999960168620836
1474	cg00084798	8	0.548591	0.000463381	0.000772465	0.624438	0.000508704	0.00103908	0.999960168620836
1475	cg00085013	8	0.379765	0.000784981	0.000893721	0.609211	0.00058347	0.00114138	0.999960168620836
1476	cg00085029	8	0.734382	7.66395e-05	0.000225874	0.734382	7.66395e-05	0.000225874	0.999960168620836
1477	cg00085061	8	0.647426	0.000407373	0.000890743	0.732204	0.000358524	0.00104772	0.999960168620836
1478	cg00085123	8	0.762161	0.00018486	0.000610816	0.762161	0.00018486	0.000610816	0.999960168620836
1479	cg00085199	8	0.620944	-0.000290743	0.000587938	0.761173	-0.000197967	0.000651335	0.999960168620836
1480	cg00085256	7	0.880598	6.94143e-05	0.000462113	0.880598	6.94143e-05	0.000462113	0.999960168620836
1481	cg00085281	8	0.744779	0.000240497	0.000738783	0.744779	0.000240497	0.000738783	0.999960168620836
1482	cg00085370	8	0.310036	0.00167689	0.00165187	0.322292	0.00198034	0.00200083	0.999960168620836
1483	cg00085416	8	0.464867	0.00143888	0.00196876	0.531443	0.00171548	0.00274124	0.999960168620836
1484	cg00085430	8	0.573587	0.000473636	0.000841605	0.897917	0.000167054	0.00130213	0.999960168620836
1485	cg00085434	8	0.0242149	0.00150461	0.000667617	0.0259057	0.00151005	0.000677877	0.999960168620836
1486	cg00085438	8	0.779513	-0.00040246	0.0014376	0.779513	-0.00040246	0.0014376	0.999960168620836
1487	cg00085448	8	0.228133	-0.000642292	0.000532941	0.228133	-0.000642292	0.000532941	0.999960168620836
1488	cg00085486	7	0.90292	-0.000115996	0.000950986	0.90292	-0.000115996	0.000950986	0.999960168620836
1489	cg00085732	8	0.754051	0.000245163	0.000782513	0.892656	0.000128281	0.000950627	0.999960168620836
1490	cg00085747	8	0.00369356	0.00136108	0.000468818	0.00369356	0.00136108	0.000468818	0.999960168620836
1491	cg00085790	7	0.561714	0.000495368	0.000853645	0.561714	0.000495368	0.000853645	0.999960168620836
1492	cg00085830	8	0.54697	0.000162254	0.000269388	0.54697	0.000162254	0.000269388	0.999960168620836
1493	cg00086113	8	0.130082	0.00108933	0.000719606	0.261205	0.000980562	0.000872737	0.999960168620836
1494	cg00086171	8	0.71731	0.000551626	0.00152359	0.71731	0.000551626	0.00152359	0.999960168620836
1495	cg00086243	8	0.31742	-0.00153336	0.0015337	0.639545	-0.00100448	0.00214478	0.999960168620836
1496	cg00086266	8	0.249559	-0.000192149	0.00016688	0.249559	-0.000192149	0.00016688	0.999960168620836
1497	cg00086283	8	0.678161	0.000176137	0.000424453	0.678161	0.000176137	0.000424453	0.999960168620836
1498	cg00086346	8	0.293504	-0.00149884	0.00142684	0.293504	-0.00149884	0.00142684	0.999960168620836
1499	cg00086426	8	0.84094	0.000319775	0.00159337	0.84094	0.000319775	0.00159337	0.999960168620836
1500	cg00086429	8	0.612611	-0.000550037	0.00108628	0.942812	-0.000100467	0.0014005	0.999960168620836
1501	cg00086488	7	0.552271	-0.000500382	0.000841884	0.552271	-0.000500382	0.000841884	0.999960168620836
1502	cg00086493	7	0.32503	0.00143347	0.00145653	0.32503	0.00143347	0.00145653	0.999960168620836
1503	cg00086577	7	0.632701	0.000493864	0.00103334	0.632701	0.000493864	0.00103334	0.999960168620836
1504	cg00086670	8	0.570965	-0.00022912	0.000404354	0.570965	-0.00022912	0.000404354	0.999960168620836
1505	cg00086730	8	0.977436	1.91943e-05	0.000678647	0.921132	-8.73372e-05	0.000882118	0.999960168620836
1506	cg00086809	8	0.791182	-0.000103611	0.000391317	0.950648	-3.12692e-05	0.000505215	0.999960168620836
1507	cg00087005	8	0.842954	-6.20793e-05	0.000313347	0.842954	-6.20793e-05	0.000313347	0.999960168620836
1508	cg00087023	8	0.0673006	0.00124432	0.000680084	0.0673006	0.00124432	0.000680084	0.999960168620836
1509	cg00087073	8	0.39683	-0.000855803	0.00101004	0.39683	-0.000855803	0.00101004	0.999960168620836
1510	cg00087098	8	0.776544	-9.54077e-05	0.000336149	0.782961	-9.32146e-05	0.000338393	0.999960168620836
1511	cg00087153	8	0.936371	7.38383e-05	0.000924917	0.936371	7.38383e-05	0.000924917	0.999960168620836
1512	cg00087195	8	0.621983	4.32231e-05	8.76663e-05	0.455567	8.99984e-05	0.000120614	0.999960168620836
1513	cg00087244	8	0.274825	-0.00086136	0.000788778	0.637276	-0.000526618	0.00111687	0.999960168620836
1514	cg00087273	8	0.483284	0.000154702	0.000220678	0.483284	0.000154702	0.000220678	0.999960168620836
1515	cg00087274	8	0.397772	-0.000627644	0.000742241	0.397772	-0.000627644	0.000742241	0.999960168620836
1516	cg00087368	8	0.685084	-0.000434193	0.00107067	0.875807	-0.000229185	0.00146644	0.999960168620836
1517	cg00087417	8	0.267969	0.000671464	0.00060615	0.568247	0.000457382	0.000801532	0.999960168620836
1518	cg00087420	8	0.609962	-0.000261375	0.000512372	0.921901	-9.02314e-05	0.000920358	0.999960168620836
1519	cg00087425	8	0.0486839	-0.00276511	0.00140265	0.0634941	-0.00270296	0.00145656	0.999960168620836
1520	cg00087482	8	0.979182	-9.31482e-06	0.00035696	0.979182	-9.31482e-06	0.00035696	0.999960168620836
1521	cg00087546	8	0.647225	-0.000264823	0.000578696	0.647225	-0.000264823	0.000578696	0.999960168620836
1522	cg00087568	8	0.889686	6.84052e-05	0.000493184	0.889686	6.84052e-05	0.000493184	0.999960168620836
1523	cg00087645	8	0.956805	2.3367e-05	0.000431412	0.956805	2.3367e-05	0.000431412	0.999960168620836
1524	cg00087728	7	0.244545	-0.00025035	0.000215132	0.244545	-0.00025035	0.000215132	0.999960168620836
1525	cg00087792	8	0.179875	0.00126857	0.000945888	0.252505	0.00176984	0.00154667	0.999960168620836
1526	cg00087799	8	0.797614	4.75251e-05	0.000185329	0.797614	4.75251e-05	0.000185329	0.999960168620836
1527	cg00087884	8	0.738577	0.000321224	0.000962502	0.752409	0.000326341	0.00103448	0.999960168620836
1528	cg00087906	8	0.197605	-0.000115647	8.97596e-05	0.197605	-0.000115647	8.97596e-05	0.999960168620836
1529	cg00087963	7	0.245135	-0.0013241	0.00113926	0.245135	-0.0013241	0.00113926	0.999960168620836
1530	cg00087971	8	0.059024	-0.00138696	0.000734613	0.059024	-0.00138696	0.000734613	0.999960168620836
1531	cg00088007	8	0.966766	-4.80674e-05	0.00115366	0.966766	-4.80674e-05	0.00115366	0.999960168620836
1532	cg00088026	8	0.416524	0.000203351	0.000250288	0.416524	0.000203351	0.000250288	0.999960168620836
1533	cg00088033	7	0.501243	0.000168471	0.000250502	0.501243	0.000168471	0.000250502	0.999960168620836
1534	cg00088042	8	0.431992	-0.000388882	0.000494894	0.431992	-0.000388882	0.000494894	0.999960168620836
1535	cg00088079	7	0.642304	0.000352158	0.000758177	0.642304	0.000352158	0.000758177	0.999960168620836
1536	cg00088080	8	0.365185	0.000538788	0.000594998	0.365185	0.000538788	0.000594998	0.999960168620836
1537	cg00088130	8	0.943357	-3.93251e-05	0.000553471	0.943357	-3.93251e-05	0.000553471	0.999960168620836
1538	cg00088148	8	0.879614	-8.73374e-05	0.000576644	0.879614	-8.73374e-05	0.000576644	0.999960168620836
1539	cg00088183	8	0.888537	-8.44011e-05	0.000602195	0.991737	8.0098e-06	0.000773409	0.999960168620836
1540	cg00088227	8	0.740633	3.56018e-05	0.000107553	0.688155	4.80947e-05	0.000119829	0.999960168620836
1541	cg00088299	7	0.60273	4.24011e-05	8.14655e-05	0.60273	4.24011e-05	8.14655e-05	0.999960168620836
1542	cg00088428	8	0.283328	-0.00166352	0.00155053	0.25738	-0.00247972	0.0021894	0.999960168620836
1543	cg00088464	8	0.90144	-2.85544e-05	0.00023057	0.90144	-2.85544e-05	0.00023057	0.999960168620836
1544	cg00088504	8	0.967558	-2.59699e-05	0.000638535	0.709372	-0.000332485	0.000892098	0.999960168620836
1545	cg00088507	8	0.0695202	0.000623127	0.000343316	0.0695202	0.000623127	0.000343316	0.999960168620836
1546	cg00088688	8	0.899015	0.000350212	0.00275963	0.899015	0.000350212	0.00275963	0.999960168620836
1547	cg00088691	7	0.741624	7.07666e-05	0.000214637	0.741624	7.07666e-05	0.000214637	0.999960168620836
1548	cg00088797	8	0.540841	-0.000857857	0.00140278	0.540841	-0.000857857	0.00140278	0.999960168620836
1549	cg00088844	8	0.379528	-0.000371027	0.000422214	0.218429	-0.000726987	0.000590703	0.999960168620836
1550	cg00088880	8	0.340636	0.000738027	0.000774498	0.594856	0.000971627	0.00182701	0.999960168620836
1551	cg00088885	7	0.766358	-0.000695234	0.00233974	0.916166	0.000446072	0.00423765	0.999960168620836
1552	cg00088916	8	0.327948	-0.000650836	0.000665303	0.360449	-0.000782623	0.000855783	0.999960168620836
1553	cg00088972	8	0.236378	-0.00126016	0.00106424	0.236378	-0.00126016	0.00106424	0.999960168620836
1554	cg00088989	8	0.812399	-0.000427704	0.00180213	0.816573	-0.000483525	0.00208457	0.999960168620836
1555	cg00089091	8	0.363146	-0.000383138	0.000421314	0.335857	-0.000552242	0.000573828	0.999960168620836
1556	cg00089100	8	0.794174	-0.000129814	0.000497574	0.722763	-0.000244441	0.000689014	0.999960168620836
1557	cg00089101	8	0.758345	9.21233e-05	0.000299437	0.929427	4.70164e-05	0.000530864	0.999960168620836
1558	cg00089154	8	0.24056	0.000898741	0.000765806	0.24056	0.000898741	0.000765806	0.999960168620836
1559	cg00089214	8	0.111286	0.0010797	0.000678016	0.111286	0.0010797	0.000678016	0.999960168620836
1560	cg00089224	7	0.208626	0.000279863	0.000222581	0.208626	0.000279863	0.000222581	0.999960168620836
1561	cg00089314	8	0.378642	-0.00083364	0.000946887	0.378642	-0.00083364	0.000946887	0.999960168620836
1562	cg00089353	8	0.137664	0.000239399	0.000161261	0.137664	0.000239399	0.000161261	0.999960168620836
1563	cg00089372	8	0.750437	-0.00010071	0.000316633	0.936331	3.45599e-05	0.000432634	0.999960168620836
1564	cg00089384	8	0.702666	0.000444612	0.00116475	0.702666	0.000444612	0.00116475	0.999960168620836
1565	cg00089444	7	0.604962	8.57445e-05	0.000165761	0.622506	8.73197e-05	0.00017737	0.999960168620836
1566	cg00089464	7	0.468161	0.000520196	0.000717043	0.468161	0.000520196	0.000717043	0.999960168620836
1567	cg00089486	8	0.181604	0.000469293	0.000351311	0.181604	0.000469293	0.000351311	0.999960168620836
1568	cg00089512	7	0.214899	0.000896134	0.000722569	0.214899	0.000896134	0.000722569	0.999960168620836
1569	cg00089550	8	0.438671	-0.0011756	0.001518	0.438671	-0.0011756	0.001518	0.999960168620836
1570	cg00089695	8	0.672944	0.000190175	0.000450531	0.672944	0.000190175	0.000450531	0.999960168620836
1571	cg00089719	8	0.6344	0.000121747	0.000256017	0.6344	0.000121747	0.000256017	0.999960168620836
1572	cg00089798	8	0.503248	0.000192298	0.000287275	0.503248	0.000192298	0.000287275	0.999960168620836
1573	cg00089814	8	0.334707	0.000644134	0.00066772	0.334707	0.000644134	0.00066772	0.999960168620836
1574	cg00089821	8	0.997729	3.88888e-06	0.00136619	0.98206	-3.58866e-05	0.00159593	0.999960168620836
1575	cg00089823	8	0.215137	0.000352123	0.00028407	0.215137	0.000352123	0.00028407	0.999960168620836
1576	cg00089864	7	0.548045	0.000413307	0.000688052	0.667175	0.00032272	0.000750462	0.999960168620836
1577	cg00089915	8	0.459522	0.000318291	0.000430335	0.459522	0.000318291	0.000430335	0.999960168620836
1578	cg00089945	8	0.307494	0.00204084	0.00199986	0.32039	0.00203133	0.0020443	0.999960168620836
1579	cg00089966	8	0.834599	-0.000251801	0.0012059	0.834599	-0.000251801	0.0012059	0.999960168620836
1580	cg00090091	8	0.169314	0.00060597	0.000440894	0.169314	0.00060597	0.000440894	0.999960168620836
1581	cg00090103	8	0.707542	-4.01557e-05	0.000107036	0.707542	-4.01557e-05	0.000107036	0.999960168620836
1582	cg00090135	7	0.929122	-0.000163707	0.00184046	0.929122	-0.000163707	0.00184046	0.999960168620836
1583	cg00090147	7	0.568105	-0.000250582	0.000438968	0.568105	-0.000250582	0.000438968	0.999960168620836
1584	cg00090197	8	0.118139	0.000820429	0.00052503	0.118139	0.000820429	0.00052503	0.999960168620836
1585	cg00090261	8	0.178634	0.000609151	0.00045291	0.211831	0.000811008	0.000649562	0.999960168620836
1586	cg00090309	8	0.27914	-0.00147746	0.00136517	0.27914	-0.00147746	0.00136517	0.999960168620836
1587	cg00090431	8	0.549131	-0.000499285	0.000833444	0.549131	-0.000499285	0.000833444	0.999960168620836
1588	cg00090452	8	0.0637716	0.00135893	0.000733063	0.0637716	0.00135893	0.000733063	0.999960168620836
1589	cg00090521	7	0.292268	-0.00180757	0.00171634	0.74732	-0.000786666	0.00244174	0.999960168620836
1590	cg00090609	6	0.917164	2.74391e-05	0.00026382	0.917164	2.74391e-05	0.00026382	0.999960168620836
1591	cg00090619	7	0.176438	-0.00102721	0.000759878	0.154417	-0.001752	0.00123025	0.999960168620836
1592	cg00090648	8	0.00207582	0.000797654	0.000259049	0.0202724	0.000904482	0.00038965	0.999960168620836
1593	cg00090674	8	0.476006	0.000380509	0.000533867	0.476006	0.000380509	0.000533867	0.999960168620836
1594	cg00090731	8	0.464365	9.08868e-05	0.000124217	0.430259	0.000178991	0.000226931	0.999960168620836
1595	cg00090737	8	0.30704	0.00100141	0.000980376	0.30704	0.00100141	0.000980376	0.999960168620836
1596	cg00090764	8	0.978285	-1.69089e-05	0.000621213	0.978285	-1.69089e-05	0.000621213	0.999960168620836
1597	cg00090767	8	0.685922	-0.000151174	0.000373826	0.685922	-0.000151174	0.000373826	0.999960168620836
1598	cg00090782	8	0.143682	0.00300705	0.0020565	0.143682	0.00300705	0.0020565	0.999960168620836
1599	cg00090787	7	0.206445	-0.000831944	0.000658495	0.206445	-0.000831944	0.000658495	0.999960168620836
1600	cg00090800	8	0.480398	-9.18247e-05	0.000130125	0.480398	-9.18247e-05	0.000130125	0.999960168620836
1601	cg00090813	8	0.304641	0.000388244	0.00037821	0.376711	0.000378592	0.000428285	0.999960168620836
1602	cg00090865	8	0.454466	0.000232323	0.000310596	0.454466	0.000232323	0.000310596	0.999960168620836
1603	cg00090936	8	0.663277	-9.53296e-05	0.000218951	0.663277	-9.53296e-05	0.000218951	0.999960168620836
1604	cg00091004	8	0.35152	-0.000389672	0.000418263	0.349982	-0.000468301	0.000501058	0.999960168620836
1605	cg00091044	7	0.584194	0.000129428	0.000236498	0.673616	0.000112729	0.000267644	0.999960168620836
1606	cg00091060	8	0.246918	-0.00183891	0.00158819	0.404622	-0.00163966	0.00196745	0.999960168620836
1607	cg00091064	7	0.139112	0.00402396	0.00272054	0.321209	0.00339491	0.00342237	0.999960168620836
1608	cg00091285	8	0.424047	6.29048e-05	7.86881e-05	0.526791	7.03078e-05	0.000111086	0.999960168620836
1609	cg00091302	8	0.813075	-0.00033737	0.00142675	0.813075	-0.00033737	0.00142675	0.999960168620836
1610	cg00091349	7	0.63923	0.000890905	0.00190049	0.63923	0.000890905	0.00190049	0.999960168620836
1611	cg00091483	8	0.680748	0.000379536	0.000922453	0.680748	0.000379536	0.000922453	0.999960168620836
1612	cg00091569	6	0.292392	0.00135655	0.00128841	0.523452	0.00123445	0.00193477	0.999960168620836
1613	cg00091589	8	0.432228	-0.000188464	0.000239963	0.401508	-0.000230279	0.000274491	0.999960168620836
1614	cg00091596	8	0.462377	-0.000277359	0.00037739	0.462377	-0.000277359	0.00037739	0.999960168620836
1615	cg00091633	8	0.296136	-0.00168199	0.00160994	0.296136	-0.00168199	0.00160994	0.999960168620836
1616	cg00091742	8	0.0999351	0.000506272	0.000307733	0.10521	0.000516382	0.000318734	0.999960168620836
1617	cg00091760	8	0.051853	0.00295222	0.00151836	0.225526	0.00258681	0.00213439	0.999960168620836
1618	cg00091794	8	0.921547	9.89065e-05	0.00100427	0.921547	9.89065e-05	0.00100427	0.999960168620836
1619	cg00091953	8	0.697278	0.000132312	0.000340135	0.697278	0.000132312	0.000340135	0.999960168620836
1620	cg00091960	8	0.0412534	-0.00144164	0.000706349	0.0412534	-0.00144164	0.000706349	0.999960168620836
1621	cg00091964	8	0.259578	0.000219261	0.000194486	0.958226	1.87221e-05	0.000357428	0.999960168620836
1622	cg00092235	8	0.308409	-0.00202325	0.00198637	0.308409	-0.00202325	0.00198637	0.999960168620836
1623	cg00092287	8	0.756271	-4.64722e-05	0.000149726	0.756271	-4.64722e-05	0.000149726	0.999960168620836
1624	cg00092309	8	0.532314	0.00100383	0.00160748	0.532314	0.00100383	0.00160748	0.999960168620836
1625	cg00092389	8	0.452406	-0.000100799	0.000134146	0.452406	-0.000100799	0.000134146	0.999960168620836
1626	cg00092400	8	0.249221	0.00142437	0.00123617	0.43917	0.00117535	0.00151933	0.999960168620836
1627	cg00092443	8	0.605634	-0.000711813	0.00137864	0.605634	-0.000711813	0.00137864	0.999960168620836
1628	cg00092518	7	0.4959	0.000142276	0.000208936	0.4959	0.000142276	0.000208936	0.999960168620836
1629	cg00092551	8	0.934857	-2.78317e-05	0.000340508	0.730947	0.000164702	0.000478972	0.999960168620836
1630	cg00092565	8	0.702698	0.000185937	0.000487154	0.917184	6.43198e-05	0.000618572	0.999960168620836
1631	cg00092611	8	0.194741	-0.000104134	8.03079e-05	0.194741	-0.000104134	8.03079e-05	0.999960168620836
1632	cg00092644	8	0.810621	-0.000328321	0.00137014	0.852896	-0.000299194	0.00161357	0.999960168620836
1633	cg00092682	7	0.303328	-0.00055381	0.000538034	0.322317	-0.000554418	0.000560183	0.999960168620836
1634	cg00092711	8	0.5	-0.000542404	0.00080417	0.5	-0.000542404	0.00080417	0.999960168620836
1635	cg00092992	8	0.715723	0.000338076	0.000928318	0.715723	0.000338076	0.000928318	0.999960168620836
1636	cg00093058	8	0.197429	0.000366696	0.0002845	0.197429	0.000366696	0.0002845	0.999960168620836
1637	cg00093080	8	0.754287	-0.000153557	0.000490611	0.70401	-0.000248774	0.000654816	0.999960168620836
1638	cg00093087	8	0.850802	-0.000116736	0.000620622	0.850802	-0.000116736	0.000620622	0.999960168620836
1639	cg00093099	8	0.837409	0.000318192	0.00155057	0.837409	0.000318192	0.00155057	0.999960168620836
1640	cg00093149	8	0.61987	0.000233834	0.000471406	0.452766	0.000503367	0.000670431	0.999960168620836
1641	cg00093177	8	0.0184115	0.000986728	0.000418595	0.0184115	0.000986728	0.000418595	0.999960168620836
1642	cg00093433	7	0.788689	-0.000414727	0.00154741	0.437403	-0.00180349	0.00232233	0.999960168620836
1643	cg00093436	8	0.49304	0.000543357	0.000792664	0.596114	0.000531342	0.00100254	0.999960168620836
1644	cg00093542	8	0.0206618	-0.00430124	0.0018587	0.0494735	-0.0047185	0.0024019	0.999960168620836
1645	cg00093544	8	0.984569	2.17933e-05	0.00112679	0.895096	0.000175705	0.00133252	0.999960168620836
1646	cg00093643	8	0.212983	-0.00239503	0.00192309	0.212983	-0.00239503	0.00192309	0.999960168620836
1647	cg00093686	7	0.245451	0.000621277	0.000534906	0.394667	0.000583111	0.000685058	0.999960168620836
1648	cg00093688	8	0.340678	0.000727732	0.000763761	0.340678	0.000727732	0.000763761	0.999960168620836
1649	cg00093695	8	0.0594033	0.00116456	0.00061774	0.0594033	0.00116456	0.00061774	0.999960168620836
1650	cg00093815	8	0.965352	-1.13222e-05	0.000260649	0.523607	-0.000291002	0.000456264	0.999960168620836
1651	cg00093829	7	0.0928679	-0.00112032	0.000666677	0.210616	-0.00138777	0.00110856	0.999960168620836
1652	cg00093851	7	0.762997	0.000337681	0.00111983	0.762997	0.000337681	0.00111983	0.999960168620836
1653	cg00093890	8	0.715835	-5.77176e-05	0.000158551	0.715835	-5.77176e-05	0.000158551	0.999960168620836
1654	cg00093971	8	0.881755	-0.000144112	0.000968854	0.881755	-0.000144112	0.000968854	0.999960168620836
1655	cg00094006	8	0.367909	-0.000275274	0.000305725	0.367909	-0.000275274	0.000305725	0.999960168620836
1656	cg00094036	8	0.531043	-0.000205889	0.000328679	0.531043	-0.000205889	0.000328679	0.999960168620836
1657	cg00094063	8	0.775916	-0.00029614	0.00104038	0.895337	-0.000187012	0.00142156	0.999960168620836
1658	cg00094158	8	0.968209	-6.17436e-05	0.00154923	0.968209	-6.17436e-05	0.00154923	0.999960168620836
1659	cg00094244	8	0.573962	-0.000404357	0.000719207	0.515524	-0.000735822	0.00113158	0.999960168620836
1660	cg00094255	6	0.911923	9.28905e-05	0.000839776	0.994278	1.05296e-05	0.00146821	0.999960168620836
1661	cg00094256	8	0.490104	-0.0001604	0.000232415	0.69326	-0.00019325	0.000489943	0.999960168620836
1662	cg00094303	8	0.206881	0.00116992	0.000926897	0.265259	0.00121463	0.00109029	0.999960168620836
1663	cg00094333	8	0.982753	-1.57109e-05	0.000726778	0.982753	-1.57109e-05	0.000726778	0.999960168620836
1664	cg00094359	8	0.335873	-0.000643812	0.000668998	0.4342	-0.000590158	0.000754654	0.999960168620836
1665	cg00094412	7	0.265343	-0.00169119	0.00151832	0.265343	-0.00169119	0.00151832	0.999960168620836
1666	cg00094487	8	0.488302	0.000256587	0.000370249	0.488302	0.000256587	0.000370249	0.999960168620836
1667	cg00094518	8	0.219232	0.000215006	0.000175005	0.219232	0.000215006	0.000175005	0.999960168620836
1668	cg00094585	8	0.901713	-9.25784e-05	0.000749636	0.901713	-9.25784e-05	0.000749636	0.999960168620836
1669	cg00094595	8	0.949455	7.19934e-05	0.00113571	0.964181	5.26225e-05	0.0011718	0.999960168620836
1670	cg00094734	8	0.101507	-0.00215928	0.00131857	0.101507	-0.00215928	0.00131857	0.999960168620836
1671	cg00094739	8	0.726278	0.000109003	0.000311366	0.628239	0.000207638	0.000428822	0.999960168620836
1672	cg00094744	8	0.764421	0.000466486	0.00155661	0.699869	0.000664346	0.00172335	0.999960168620836
1673	cg00094751	8	0.0855094	0.000919981	0.000535004	0.0855094	0.000919981	0.000535004	0.999960168620836
1674	cg00094817	8	0.824215	-0.000134183	0.00060408	0.856559	-0.000115869	0.000641023	0.999960168620836
1675	cg00094851	8	0.465544	-0.000200951	0.00027537	0.465544	-0.000200951	0.00027537	0.999960168620836
1676	cg00094858	8	0.340207	0.000359819	0.000377265	0.417233	0.000334882	0.000412807	0.999960168620836
1677	cg00094898	8	0.24082	0.000585902	0.000499516	0.24082	0.000585902	0.000499516	0.999960168620836
1678	cg00094901	7	0.65488	6.81768e-05	0.000152523	0.65488	6.81768e-05	0.000152523	0.999960168620836
1679	cg00094943	7	0.381853	0.00042601	0.000487155	0.527188	0.000513166	0.00081158	0.999960168620836
1680	cg00094944	6	0.552499	0.00040926	0.000688967	0.552499	0.00040926	0.000688967	0.999960168620836
1681	cg00095018	8	0.48303	-0.000751812	0.00107182	0.617099	-0.000634606	0.0012693	0.999960168620836
1682	cg00095027	8	0.219679	0.0001098	8.94584e-05	0.219679	0.0001098	8.94584e-05	0.999960168620836
1683	cg00095099	8	0.239963	0.00116819	0.000994141	0.239963	0.00116819	0.000994141	0.999960168620836
1684	cg00095165	8	0.141152	0.00267972	0.00182106	0.141152	0.00267972	0.00182106	0.999960168620836
1685	cg00095214	8	0.197328	0.00095505	0.000740807	0.533262	0.000765629	0.00122887	0.999960168620836
1686	cg00095259	8	0.540058	-0.00121674	0.00198578	0.540058	-0.00121674	0.00198578	0.999960168620836
1687	cg00095276	8	0.335631	0.00115734	0.00120202	0.335631	0.00115734	0.00120202	0.999960168620836
1688	cg00095326	8	0.149917	-0.00220872	0.00153402	0.122373	-0.00308768	0.00199864	0.999960168620836
1689	cg00095333	8	0.538379	-0.000308978	0.000502186	0.561268	-0.00031126	0.000535769	0.999960168620836
1690	cg00095431	8	0.396091	0.000445377	0.000524823	0.429188	0.000434754	0.000549916	0.999960168620836
1691	cg00095463	8	0.595729	9.40458e-05	0.00017726	0.595729	9.40458e-05	0.00017726	0.999960168620836
1692	cg00095493	8	0.194257	-0.000547014	0.0004214	0.194257	-0.000547014	0.0004214	0.999960168620836
1693	cg00095523	7	0.435708	-0.000978513	0.00125537	0.435708	-0.000978513	0.00125537	0.999960168620836
1694	cg00095674	8	0.00468867	0.000798237	0.000282294	0.00835691	0.000894502	0.000339174	0.999960168620836
1695	cg00095678	8	0.784515	-0.000145541	0.00053226	0.784515	-0.000145541	0.00053226	0.999960168620836
1696	cg00095688	8	0.182424	0.00145235	0.00108927	0.182424	0.00145235	0.00108927	0.999960168620836
1697	cg00095728	7	0.403405	0.000569621	0.000681726	0.44225	0.000723436	0.000941484	0.999960168620836
1698	cg00095772	8	0.472573	-0.000764081	0.00106374	0.472573	-0.000764081	0.00106374	0.999960168620836
1699	cg00095846	8	0.951073	9.56378e-05	0.00155866	0.951073	9.56378e-05	0.00155866	0.999960168620836
1700	cg00095870	8	0.217571	-0.000560081	0.000454238	0.411439	-0.000572118	0.000696547	0.999960168620836
1701	cg00095930	8	0.5528	0.00095015	0.00160074	0.687708	0.00103849	0.0025835	0.999960168620836
1702	cg00095976	8	0.22765	-0.000627461	0.000520095	0.302895	-0.000580438	0.000563398	0.999960168620836
1703	cg00096039	8	0.156332	0.00123131	0.00086864	0.156332	0.00123131	0.00086864	0.999960168620836
1704	cg00096065	8	0.617919	-0.000194998	0.000390932	0.617919	-0.000194998	0.000390932	0.999960168620836
1705	cg00096104	7	0.766265	0.000110763	0.00037261	0.766265	0.000110763	0.00037261	0.999960168620836
1706	cg00096106	8	0.405238	0.001346	0.0016172	0.405238	0.001346	0.0016172	0.999960168620836
1707	cg00096307	8	0.932137	4.14705e-05	0.000486989	0.932137	4.14705e-05	0.000486989	0.999960168620836
1708	cg00096328	8	0.444052	-0.000215053	0.00028098	0.46455	-0.000207983	0.000284373	0.999960168620836
1709	cg00096418	8	0.668035	0.000197203	0.000459845	0.662641	0.00020185	0.000462671	0.999960168620836
1710	cg00096419	8	0.437629	0.00034424	0.000443492	0.45658	0.000491472	0.000660146	0.999960168620836
1711	cg00096440	8	0.288976	-0.000468756	0.000442068	0.288976	-0.000468756	0.000442068	0.999960168620836
1712	cg00096447	8	0.264165	0.000374319	0.000335231	0.351498	0.000371106	0.000398316	0.999960168620836
1713	cg00096536	8	0.89079	-3.47685e-05	0.000253222	0.89079	-3.47685e-05	0.000253222	0.999960168620836
1714	cg00096603	8	0.523587	0.000354866	0.000556368	0.644522	0.00034017	0.000737279	0.999960168620836
1715	cg00096806	8	0.454519	0.000854744	0.00114286	0.518565	0.000953553	0.0014771	0.999960168620836
1716	cg00096810	8	0.784997	0.000513222	0.00188122	0.731106	0.00074692	0.00217346	0.999960168620836
1717	cg00096845	8	0.795362	0.000200678	0.000773761	0.9343	-9.6196e-05	0.00116692	0.999960168620836
1718	cg00096922	8	0.550372	0.000440085	0.000736912	0.550372	0.000440085	0.000736912	0.999960168620836
1719	cg00096979	8	0.166055	0.000574288	0.000414651	0.166055	0.000574288	0.000414651	0.999960168620836
1720	cg00097020	8	0.893153	5.52162e-05	0.000411094	0.787752	-0.000180181	0.000669245	0.999960168620836
1721	cg00097038	8	0.863172	-0.000207581	0.00120451	0.863172	-0.000207581	0.00120451	0.999960168620836
1722	cg00097081	8	0.565082	0.000135932	0.000236276	0.572753	-0.000250743	0.00044458	0.999960168620836
1723	cg00097088	8	0.737551	-0.000123228	0.000367737	0.514592	-0.000323914	0.000497027	0.999960168620836
1724	cg00097144	8	0.371697	0.000947303	0.00106045	0.371697	0.000947303	0.00106045	0.999960168620836
1725	cg00097177	7	0.800711	2.25957e-05	8.95138e-05	0.800711	2.25957e-05	8.95138e-05	0.999960168620836
1726	cg00097225	8	0.73024	-0.000123299	0.00035759	0.73024	-0.000123299	0.00035759	0.999960168620836
1727	cg00097282	7	0.98766	4.77388e-06	0.000308659	0.864278	-6.55702e-05	0.000383605	0.999960168620836
1728	cg00097357	8	0.832513	-0.000286401	0.00135427	0.773122	-0.000522484	0.00181233	0.999960168620836
1729	cg00097384	7	0.393382	0.00184517	0.00216189	0.393382	0.00184517	0.00216189	0.999960168620836
1730	cg00097432	8	0.2896	-0.00038536	0.000363891	0.2896	-0.00038536	0.000363891	0.999960168620836
1731	cg00097450	8	0.129958	0.00141765	0.000936192	0.129958	0.00141765	0.000936192	0.999960168620836
1732	cg00097536	8	0.657268	-0.000145437	0.000327791	0.634601	-0.000185892	0.000391136	0.999960168620836
1733	cg00097550	8	0.495641	0.000342236	0.00050228	0.495641	0.000342236	0.00050228	0.999960168620836
1734	cg00097573	8	0.259046	0.000408742	0.000362152	0.558691	0.000330943	0.000565921	0.999960168620836
1735	cg00097619	8	0.596249	-0.0002083	0.000393166	0.596249	-0.0002083	0.000393166	0.999960168620836
1736	cg00097626	8	0.0976097	-0.000111271	6.71703e-05	0.0976097	-0.000111271	6.71703e-05	0.999960168620836
1737	cg00097639	8	0.800885	-0.000140334	0.000556436	0.824417	-0.000154667	0.000697113	0.999960168620836
1738	cg00097794	8	0.851881	-0.000264825	0.00141831	0.495584	-0.00153058	0.00224605	0.999960168620836
1739	cg00097800	8	0.176634	-0.00043957	0.00032532	0.168229	-0.000633153	0.0004595	0.999960168620836
1740	cg00097940	8	0.787715	-4.17113e-05	0.0001549	0.787715	-4.17113e-05	0.0001549	0.999960168620836
1741	cg00097968	8	0.0145056	0.00222949	0.000912047	0.0145056	0.00222949	0.000912047	0.999960168620836
1742	cg00098063	7	0.452069	0.000163703	0.000217699	0.452069	0.000163703	0.000217699	0.999960168620836
1743	cg00098070	8	0.484798	-0.000429278	0.000614477	0.484798	-0.000429278	0.000614477	0.999960168620836
1744	cg00098112	7	0.702671	3.03065e-05	7.93951e-05	0.70053	3.83969e-05	9.98347e-05	0.999960168620836
1745	cg00098175	8	0.0953725	0.00109147	0.000654471	0.183561	0.000967805	0.000727744	0.999960168620836
1746	cg00098239	8	0.272826	0.000150064	0.000136847	0.798686	6.37238e-05	0.00024985	0.999960168620836
1747	cg00098280	8	0.845473	4.06731e-05	0.00020869	0.845473	4.06731e-05	0.00020869	0.999960168620836
1748	cg00098286	8	0.585626	0.000153298	0.000281186	0.402708	0.00053012	0.000633512	0.999960168620836
1749	cg00098297	8	0.828728	-0.000107826	0.000498425	0.828728	-0.000107826	0.000498425	0.999960168620836
1750	cg00098304	8	0.129404	-0.00167045	0.00110155	0.196693	-0.00160255	0.0012413	0.999960168620836
1751	cg00098673	8	0.656933	-0.000284968	0.000641603	0.688057	-0.000284351	0.000708232	0.999960168620836
1752	cg00098693	8	0.167465	-0.000284379	0.000206013	0.167465	-0.000284379	0.000206013	0.999960168620836
1753	cg00098718	8	0.841902	-4.99102e-05	0.000250225	0.841902	-4.99102e-05	0.000250225	0.999960168620836
1754	cg00098750	8	0.768457	-0.000108926	0.000370001	0.657835	-0.00020615	0.000465452	0.999960168620836
1755	cg00098799	8	0.312467	-0.00223813	0.00221585	0.312467	-0.00223813	0.00221585	0.999960168620836
1756	cg00098814	8	0.713755	8.02503e-05	0.000218774	0.9709	1.02267e-05	0.000280337	0.999960168620836
1757	cg00098819	8	0.999728	-3.16977e-07	0.000930774	0.999728	-3.16977e-07	0.000930774	0.999960168620836
1758	cg00098951	8	0.160828	0.00057535	0.000410292	0.169368	0.000791542	0.000575987	0.999960168620836
1759	cg00099023	7	0.517119	-0.000156016	0.000240842	0.654936	-0.000148515	0.000332311	0.999960168620836
1760	cg00099091	8	0.566317	0.000272428	0.000475041	0.566317	0.000272428	0.000475041	0.999960168620836
1761	cg00099240	8	0.937235	0.000134539	0.00170853	0.612384	0.00119712	0.00236269	0.999960168620836
1762	cg00099295	8	0.207723	0.00319831	0.00253865	0.78099	0.00117008	0.0042085	0.999960168620836
1763	cg00099306	8	0.311586	0.000499043	0.000493175	0.709996	0.000251906	0.000677418	0.999960168620836
1764	cg00099383	8	0.172568	-0.00201398	0.00147653	0.185247	-0.00232741	0.00175684	0.999960168620836
1765	cg00099393	8	0.903258	-3.30332e-05	0.000271774	0.903258	-3.30332e-05	0.000271774	0.999960168620836
1766	cg00099441	8	0.922211	6.05648e-05	0.000620227	0.914649	6.74666e-05	0.000629491	0.999960168620836
1767	cg00099602	8	0.885247	-6.84152e-05	0.00047405	0.697259	-0.000294098	0.000755992	0.999960168620836
1768	cg00099766	8	0.991363	-1.20712e-05	0.00111516	0.98905	-1.68659e-05	0.0012289	0.999960168620836
1769	cg00099768	8	0.337156	0.000279088	0.000290777	0.337156	0.000279088	0.000290777	0.999960168620836
1770	cg00099835	8	0.0772591	-0.00213793	0.00121005	0.0772591	-0.00213793	0.00121005	0.999960168620836
1771	cg00099869	7	0.666429	-0.000142078	0.000329607	0.666429	-0.000142078	0.000329607	0.999960168620836
1772	cg00099976	8	0.731474	0.000182568	0.000532011	0.731474	0.000182568	0.000532011	0.999960168620836
1773	cg00100114	8	0.163535	0.00110675	0.000794351	0.163535	0.00110675	0.000794351	0.999960168620836
1774	cg00100399	8	0.840621	-0.000106418	0.000529183	0.840621	-0.000106418	0.000529183	0.999960168620836
1775	cg00100420	8	0.894224	-0.000213695	0.0016072	0.894224	-0.000213695	0.0016072	0.999960168620836
1776	cg00100440	8	0.118387	0.00119495	0.000765219	0.324278	0.00106353	0.00107895	0.999960168620836
1777	cg00100538	8	0.512457	0.000539483	0.000823617	0.674074	0.000441274	0.00104925	0.999960168620836
1778	cg00100680	8	0.376288	0.000592292	0.00066944	0.553804	0.000513409	0.000867144	0.999960168620836
1779	cg00100703	8	0.884448	-0.000100461	0.000691251	0.993823	-7.07396e-06	0.000913793	0.999960168620836
1780	cg00100762	7	0.59693	-0.000541207	0.00102342	0.956053	-7.71109e-05	0.00139927	0.999960168620836
1781	cg00100800	8	0.501186	0.000308686	0.000458927	0.501186	0.000308686	0.000458927	0.999960168620836
1782	cg00100804	8	0.0557609	0.00177703	0.000928971	0.0656374	0.00201597	0.00109511	0.999960168620836
1783	cg00100892	7	0.19742	0.0001162	9.01519e-05	0.19742	0.0001162	9.01519e-05	0.999960168620836
1784	cg00100948	8	0.758267	0.000541769	0.00176038	0.722787	0.000697035	0.00196493	0.999960168620836
1785	cg00101104	8	0.803709	0.000222176	0.00089389	0.836666	0.000198106	0.000960933	0.999960168620836
1786	cg00101115	8	0.137689	0.000161429	0.000108747	0.137689	0.000161429	0.000108747	0.999960168620836
1787	cg00101118	8	0.522215	0.00055367	0.000865198	0.661207	0.000495564	0.00113079	0.999960168620836
1788	cg00101154	8	0.634564	-0.00261141	0.00549409	0.634564	-0.00261141	0.00549409	0.999960168620836
1789	cg00101260	8	0.865309	0.000197545	0.00116463	0.863138	0.000204339	0.00118539	0.999960168620836
1790	cg00101287	8	0.00823017	0.00184054	0.000696521	0.00823017	0.00184054	0.000696521	0.999960168620836
1791	cg00101350	8	0.522975	-0.000211295	0.000330787	0.573016	-0.000263647	0.000467778	0.999960168620836
1792	cg00101436	8	0.110031	0.00251466	0.00157358	0.110031	0.00251466	0.00157358	0.999960168620836
1793	cg00101457	8	0.0397254	0.002202	0.0010707	0.226329	0.00223005	0.00184321	0.999960168620836
1794	cg00101555	8	0.051327	-0.0013393	0.000687265	0.10419	-0.00127334	0.000783657	0.999960168620836
1795	cg00101602	8	0.855306	-0.000102736	0.000563393	0.855306	-0.000102736	0.000563393	0.999960168620836
1796	cg00101629	7	0.739817	-0.000437047	0.00131603	0.739817	-0.000437047	0.00131603	0.999960168620836
1797	cg00101693	8	0.268275	-0.000362299	0.000327267	0.268275	-0.000362299	0.000327267	0.999960168620836
1798	cg00101713	8	0.46641	-0.000913046	0.00125361	0.46641	-0.000913046	0.00125361	0.999960168620836
1799	cg00101715	8	0.593021	0.000711781	0.00133177	0.593021	0.000711781	0.00133177	0.999960168620836
1800	cg00101728	8	0.947763	0.000288599	0.00440502	0.947763	0.000288599	0.00440502	0.999960168620836
1801	cg00101729	7	0.801696	7.02934e-05	0.000279883	0.801696	7.02934e-05	0.000279883	0.999960168620836
1802	cg00101895	8	0.672553	0.000124877	0.000295465	0.672553	0.000124877	0.000295465	0.999960168620836
1803	cg00101932	8	0.510304	0.000169342	0.000257215	0.510304	0.000169342	0.000257215	0.999960168620836
1804	cg00101940	8	0.598193	0.000538195	0.00102124	0.598193	0.000538195	0.00102124	0.999960168620836
1805	cg00101986	8	0.39504	9.09251e-05	0.000106906	0.39504	9.09251e-05	0.000106906	0.999960168620836
1806	cg00102023	8	0.300621	0.000250472	0.000241978	0.300621	0.000250472	0.000241978	0.999960168620836
1807	cg00102093	8	0.483743	-0.000596772	0.000852172	0.483743	-0.000596772	0.000852172	0.999960168620836
1808	cg00102166	8	0.73785	0.00100997	0.00301753	0.73785	0.00100997	0.00301753	0.999960168620836
1809	cg00102183	8	0.438364	-0.000256517	0.000331007	0.487245	-0.000427443	0.000615294	0.999960168620836
1810	cg00102439	8	0.0875661	0.000701987	0.000410908	0.229981	0.000657398	0.000547645	0.999960168620836
1811	cg00102512	8	0.235246	0.000477131	0.00040198	0.24071	0.000636186	0.000542259	0.999960168620836
1812	cg00102591	8	0.739792	3.8755e-05	0.000116687	0.739792	3.8755e-05	0.000116687	0.999960168620836
1813	cg00102726	8	0.704334	-0.000169368	0.00044632	0.704334	-0.000169368	0.00044632	0.999960168620836
1814	cg00102731	8	0.804988	0.000345364	0.00139882	0.804342	0.000356384	0.00143859	0.999960168620836
1815	cg00102808	8	0.287889	0.000476898	0.000448734	0.287889	0.000476898	0.000448734	0.999960168620836
1816	cg00102920	7	0.732535	-6.79974e-05	0.000198965	0.732535	-6.79974e-05	0.000198965	0.999960168620836
1817	cg00102955	8	0.165665	0.000769271	0.000554923	0.165665	0.000769271	0.000554923	0.999960168620836
1818	cg00102996	8	0.359987	0.000311361	0.00034014	0.359987	0.000311361	0.00034014	0.999960168620836
1819	cg00103045	7	0.221003	0.000518202	0.000423414	0.221003	0.000518202	0.000423414	0.999960168620836
1820	cg00103132	8	0.102481	0.000139157	8.52188e-05	0.102481	0.000139157	8.52188e-05	0.999960168620836
1821	cg00103209	8	0.286622	0.000618827	0.000580753	0.286622	0.000618827	0.000580753	0.999960168620836
1822	cg00103299	8	0.349089	0.000786044	0.000839469	0.349089	0.000786044	0.000839469	0.999960168620836
1823	cg00103329	8	0.111434	0.00187449	0.00117761	0.111434	0.00187449	0.00117761	0.999960168620836
1824	cg00103398	8	0.585757	-0.000584087	0.00107173	0.585757	-0.000584087	0.00107173	0.999960168620836
1825	cg00103401	8	0.112644	0.0011579	0.000729879	0.363347	0.000879622	0.000967674	0.999960168620836
1826	cg00103448	8	0.876367	8.94979e-05	0.000575266	0.69038	0.000369447	0.000927466	0.999960168620836
1827	cg00103568	8	0.0636205	0.00138366	0.000745975	0.0636205	0.00138366	0.000745975	0.999960168620836
1828	cg00103685	8	0.647311	0.000141246	0.000308734	0.647311	0.000141246	0.000308734	0.999960168620836
1829	cg00103778	8	0.612004	0.000873624	0.00172239	0.612004	0.000873624	0.00172239	0.999960168620836
1830	cg00103783	8	0.238703	0.000143156	0.0001215	0.238703	0.000143156	0.0001215	0.999960168620836
1831	cg00103855	8	0.253802	0.000638605	0.000559609	0.253802	0.000638605	0.000559609	0.999960168620836
1832	cg00103908	8	0.520236	0.000251818	0.000391641	0.846976	8.90239e-05	0.000461316	0.999960168620836
1833	cg00103961	8	0.304079	0.000991241	0.0009645	0.335609	0.000994192	0.00103252	0.999960168620836
1834	cg00103984	8	0.517479	-7.20121e-05	0.000111261	0.517479	-7.20121e-05	0.000111261	0.999960168620836
1835	cg00104072	8	0.0232766	0.00203615	0.00089743	0.192293	0.00165412	0.00126866	0.999960168620836
1836	cg00104131	7	0.374965	0.000107029	0.000120635	0.845169	3.7013e-05	0.000189532	0.999960168620836
1837	cg00104348	8	0.779782	-0.000397893	0.00142306	0.779782	-0.000397893	0.00142306	0.999960168620836
1838	cg00104562	8	0.699705	0.000370668	0.000960981	0.699705	0.000370668	0.000960981	0.999960168620836
1839	cg00104570	8	0.651562	-0.000143621	0.000318031	0.651562	-0.000143621	0.000318031	0.999960168620836
1840	cg00104608	8	0.585491	0.000634369	0.00116317	0.585491	0.000634369	0.00116317	0.999960168620836
1841	cg00104707	7	0.779314	0.000106829	0.000381244	0.985571	9.96235e-06	0.000550866	0.999960168620836
1842	cg00104845	8	0.99934	-8.60925e-08	0.000104116	0.945172	7.59304e-06	0.000110411	0.999960168620836
1843	cg00105025	7	0.221594	-0.00084495	0.000691278	0.268353	-0.000835871	0.00075517	0.999960168620836
1844	cg00105102	7	0.81531	-0.000188759	0.000808108	0.68896	-0.000371759	0.000928777	0.999960168620836
1845	cg00105253	8	0.659039	-0.000256507	0.000581333	0.659039	-0.000256507	0.000581333	0.999960168620836
1846	cg00105306	7	0.660305	-0.00060977	0.00138744	0.660305	-0.00060977	0.00138744	0.999960168620836
1847	cg00105400	8	0.922127	-6.46848e-05	0.000661701	0.922127	-6.46848e-05	0.000661701	0.999960168620836
1848	cg00105470	8	0.532207	5.53594e-05	8.86261e-05	0.532207	5.53594e-05	8.86261e-05	0.999960168620836
1849	cg00105475	8	0.0267229	-0.000900534	0.000406462	0.0267229	-0.000900534	0.000406462	0.999960168620836
1850	cg00105606	7	0.476498	7.00017e-05	9.83245e-05	0.473056	8.99757e-05	0.000125399	0.999960168620836
1851	cg00105640	8	0.924356	-0.000120262	0.00126661	0.924356	-0.000120262	0.00126661	0.999960168620836
1852	cg00105753	8	0.22278	0.000416369	0.000341519	0.22278	0.000416369	0.000341519	0.999960168620836
1853	cg00106073	8	0.402738	0.000596135	0.000712449	0.402738	0.000596135	0.000712449	0.999960168620836
1854	cg00106093	7	0.17776	0.000768294	0.000570084	0.17776	0.000768294	0.000570084	0.999960168620836
1855	cg00106211	8	0.521028	0.000222002	0.000345925	0.521028	0.000222002	0.000345925	0.999960168620836
1856	cg00106250	8	0.850661	-5.34823e-05	0.000284065	0.782396	-9.20523e-05	0.000333284	0.999960168620836
1857	cg00106345	7	0.403672	0.00272798	0.00326673	0.403672	0.00272798	0.00326673	0.999960168620836
1858	cg00106420	8	0.88825	3.37872e-05	0.000240445	0.781848	8.16545e-05	0.000294875	0.999960168620836
1859	cg00106432	8	0.051175	0.00100796	0.000516901	0.116515	0.000906528	0.000577565	0.999960168620836
1860	cg00106446	7	0.164991	0.000170858	0.000123054	0.397405	0.000134976	0.000159496	0.999960168620836
1861	cg00106499	8	0.745834	-4.05966e-05	0.000125245	0.745834	-4.05966e-05	0.000125245	0.999960168620836
1862	cg00106501	8	0.930465	2.4688e-05	0.000282926	0.930465	2.4688e-05	0.000282926	0.999960168620836
1863	cg00106591	8	0.00681539	0.00323351	0.00119506	0.0418501	0.0032017	0.00157331	0.999960168620836
1864	cg00106609	8	0.550845	-0.000430924	0.000722427	0.550845	-0.000430924	0.000722427	0.999960168620836
1865	cg00106685	8	0.0866275	0.000366084	0.000213652	0.0866275	0.000366084	0.000213652	0.999960168620836
1866	cg00106744	8	0.822022	0.000200131	0.00088969	0.848464	0.00017344	0.000907686	0.999960168620836
1867	cg00106808	8	0.225198	0.00125087	0.00103137	0.225198	0.00125087	0.00103137	0.999960168620836
1868	cg00106923	8	0.77881	0.00019316	0.00068772	0.93566	6.86974e-05	0.000850991	0.999960168620836
1869	cg00106925	8	0.31678	0.00067913	0.000678387	0.562654	0.00054853	0.000947532	0.999960168620836
1870	cg00107046	8	0.819027	-0.000200597	0.000876751	0.819027	-0.000200597	0.000876751	0.999960168620836
1871	cg00107106	8	0.526777	-0.000353043	0.000557787	0.389135	-0.000690841	0.000802195	0.999960168620836
1872	cg00107187	8	0.535148	0.000239546	0.00038626	0.535148	0.000239546	0.00038626	0.999960168620836
1873	cg00107241	8	0.955366	-0.000111769	0.00199698	0.955366	-0.000111769	0.00199698	0.999960168620836
1874	cg00107285	8	0.287888	0.000547951	0.00051559	0.408072	0.000469053	0.000566975	0.999960168620836
1875	cg00107488	8	0.137338	0.000965774	0.000650013	0.292704	0.000979487	0.000930886	0.999960168620836
1876	cg00107490	8	0.424372	-0.000536684	0.000671813	0.769038	-0.00028156	0.000958881	0.999960168620836
1877	cg00107577	8	0.56167	0.000352472	0.00060733	0.56167	0.000352472	0.00060733	0.999960168620836
1878	cg00107579	8	0.0455956	0.0023541	0.00117757	0.0455956	0.0023541	0.00117757	0.999960168620836
1879	cg00107603	8	0.883686	5.60085e-05	0.000382837	0.883686	5.60085e-05	0.000382837	0.999960168620836
1880	cg00107606	8	0.964158	-1.3901e-05	0.000309346	0.851467	-6.70178e-05	0.000357911	0.999960168620836
1881	cg00107629	7	0.701874	0.000343192	0.000896551	0.865409	-0.00021961	0.00129569	0.999960168620836
1882	cg00107630	8	0.15212	0.00154189	0.00107667	0.15212	0.00154189	0.00107667	0.999960168620836
1883	cg00107632	8	0.838551	-6.16557e-05	0.00030261	0.435167	-0.00033167	0.000425011	0.999960168620836
1884	cg00107682	8	0.235322	-0.000353704	0.000298042	0.235144	-0.000360125	0.000303337	0.999960168620836
1885	cg00107772	8	0.497018	-0.000291144	0.000428664	0.497018	-0.000291144	0.000428664	0.999960168620836
1886	cg00107782	8	0.934251	-7.30697e-05	0.000885716	0.934251	-7.30697e-05	0.000885716	0.999960168620836
1887	cg00107890	8	0.363796	-0.000471786	0.000519498	0.337206	-0.000552971	0.000576191	0.999960168620836
1888	cg00107914	7	0.318302	0.000348069	0.000348782	0.330322	0.000510338	0.000524249	0.999960168620836
1889	cg00107982	8	0.730534	0.00012598	0.00036578	0.556428	0.000318739	0.000541931	0.999960168620836
1890	cg00108038	8	0.275188	0.000481506	0.000441265	0.275188	0.000481506	0.000441265	0.999960168620836
1891	cg00108098	8	0.234837	-0.00139229	0.00117197	0.267751	-0.00143449	0.00129437	0.999960168620836
1892	cg00108108	8	0.491742	-0.000243379	0.000353985	0.491742	-0.000243379	0.000353985	0.999960168620836
1893	cg00108277	8	0.66986	-4.60281e-05	0.000107961	0.66986	-4.60281e-05	0.000107961	0.999960168620836
1894	cg00108454	8	0.976475	-2.62168e-05	0.000889039	0.976475	-2.62168e-05	0.000889039	0.999960168620836
1895	cg00108569	8	0.29134	-0.000282314	0.000267549	0.29134	-0.000282314	0.000267549	0.999960168620836
1896	cg00108715	8	0.662307	0.000370825	0.000849094	0.648626	0.000515344	0.00113095	0.999960168620836
1897	cg00108716	7	0.455919	0.000383181	0.000513935	0.455919	0.000383181	0.000513935	0.999960168620836
1898	cg00108873	8	0.285444	0.00114394	0.00107094	0.408525	0.00102237	0.001237	0.999960168620836
1899	cg00108894	8	0.781967	0.000131887	0.000476546	0.781967	0.000131887	0.000476546	0.999960168620836
1900	cg00108944	8	0.168352	0.00242376	0.00175951	0.377554	0.00222954	0.00252664	0.999960168620836
1901	cg00108992	8	0.888935	-8.41934e-05	0.000602879	0.888935	-8.41934e-05	0.000602879	0.999960168620836
1902	cg00109012	8	0.785231	-0.000228739	0.000839383	0.785231	-0.000228739	0.000839383	0.999960168620836
1903	cg00109062	8	0.889581	-5.5198e-05	0.000397582	0.889581	-5.5198e-05	0.000397582	0.999960168620836
1904	cg00109076	8	0.345909	-0.000781671	0.000829312	0.345909	-0.000781671	0.000829312	0.999960168620836
1905	cg00109164	8	0.516519	-0.000333001	0.00051332	0.516519	-0.000333001	0.00051332	0.999960168620836
1906	cg00109274	7	0.654085	-0.000146808	0.000327627	0.654085	-0.000146808	0.000327627	0.999960168620836
1907	cg00109293	8	0.330428	0.000719868	0.000739652	0.330428	0.000719868	0.000739652	0.999960168620836
1908	cg00109300	8	0.169142	0.000818601	0.000595361	0.169142	0.000818601	0.000595361	0.999960168620836
1909	cg00109302	7	0.781135	0.000298145	0.00107308	0.762646	0.000387107	0.00128178	0.999960168620836
1910	cg00109344	8	0.10156	0.00203795	0.00124467	0.407184	0.00152925	0.001845	0.999960168620836
1911	cg00109356	7	0.18856	-0.000433389	0.000329611	0.18856	-0.000433389	0.000329611	0.999960168620836
1912	cg00109451	8	0.139832	0.000834266	0.000565062	0.180655	0.000918767	0.000686292	0.999960168620836
1913	cg00109465	8	0.451051	-0.000161705	0.000214559	0.451051	-0.000161705	0.000214559	0.999960168620836
1914	cg00109503	8	0.354539	0.000177864	0.000192115	0.321469	0.000205124	0.000206894	0.999960168620836
1915	cg00109551	8	0.903262	-5.30134e-05	0.000436172	0.959809	-3.68936e-05	0.000732112	0.999960168620836
1916	cg00109703	8	0.0235933	-0.00111929	0.000494453	0.0235933	-0.00111929	0.000494453	0.999960168620836
1917	cg00109764	8	0.243248	-0.00127523	0.00109283	0.243248	-0.00127523	0.00109283	0.999960168620836
1918	cg00109776	8	0.422442	0.00129814	0.00161824	0.407687	0.00139054	0.00167945	0.999960168620836
1919	cg00109780	8	0.903567	5.97222e-05	0.000492933	0.903567	5.97222e-05	0.000492933	0.999960168620836
1920	cg00109923	7	0.802282	0.000132729	0.000530078	0.802282	0.000132729	0.000530078	0.999960168620836
1921	cg00110039	8	0.721163	-0.000413973	0.0011599	0.73782	-0.000411298	0.0012287	0.999960168620836
1922	cg00110041	8	0.808912	-0.000206908	0.000855593	0.808912	-0.000206908	0.000855593	0.999960168620836
1923	cg00110171	8	0.546888	0.000586623	0.000973761	0.546888	0.000586623	0.000973761	0.999960168620836
1924	cg00110277	8	0.192573	-0.000388793	0.000298382	0.192573	-0.000388793	0.000298382	0.999960168620836
1925	cg00110545	5	0.614439	0.00113041	0.002244	0.614439	0.00113041	0.002244	0.999960168620836
1926	cg00110578	8	0.511166	0.000179336	0.000272952	0.511166	0.000179336	0.000272952	0.999960168620836
1927	cg00110609	7	0.182866	0.000791072	0.000593905	0.182866	0.000791072	0.000593905	0.999960168620836
1928	cg00110654	8	0.132952	-0.000310068	0.00020636	0.132952	-0.000310068	0.00020636	0.999960168620836
1929	cg00110687	7	0.136182	0.00100599	0.000675091	0.136182	0.00100599	0.000675091	0.999960168620836
1930	cg00110688	8	0.271129	-0.000777541	0.000706557	0.25563	-0.000884986	0.000778502	0.999960168620836
1931	cg00110724	7	0.911513	2.3044e-05	0.000207361	0.911513	2.3044e-05	0.000207361	0.999960168620836
1932	cg00110769	8	0.962747	-6.32769e-05	0.00135478	0.962747	-6.32769e-05	0.00135478	0.999960168620836
1933	cg00110785	8	0.242343	-0.00145993	0.00124871	0.346451	-0.00131757	0.00139944	0.999960168620836
1934	cg00110790	8	0.410672	0.000342967	0.000416874	0.410672	0.000342967	0.000416874	0.999960168620836
1935	cg00110832	7	0.173336	0.00152554	0.00112043	0.173336	0.00152554	0.00112043	0.999960168620836
1936	cg00110846	8	0.357999	0.000804607	0.00087535	0.357999	0.000804607	0.00087535	0.999960168620836
1937	cg00110982	7	0.569924	6.46206e-05	0.000113736	0.569924	6.46206e-05	0.000113736	0.999960168620836
1938	cg00111333	8	0.579453	-0.000383781	0.000692517	0.555187	-0.000482772	0.00081825	0.999960168620836
1939	cg00111335	8	0.2535	-0.000183532	0.000160726	0.895169	-3.4989e-05	0.000265538	0.999960168620836
1940	cg00111359	8	0.283506	-0.000291226	0.000271545	0.274067	-0.000403633	0.000369037	0.999960168620836
1941	cg00111436	8	0.679125	-0.000122282	0.000295613	0.885865	6.05673e-05	0.000421957	0.999960168620836
1942	cg00111503	8	0.255469	-0.000538663	0.000473689	0.72583	-0.0003665	0.00104512	0.999960168620836
1943	cg00111613	8	0.357261	0.000644758	0.000700369	0.357261	0.000644758	0.000700369	0.999960168620836
1944	cg00111629	8	0.865926	-0.000170099	0.00100748	0.865926	-0.000170099	0.00100748	0.999960168620836
1945	cg00111677	8	0.749087	0.00015076	0.000471356	0.747415	0.000155284	0.000482174	0.999960168620836
1946	cg00111778	8	0.786474	0.000191962	0.000708628	0.703471	0.000350256	0.000920179	0.999960168620836
1947	cg00111823	8	0.575034	-0.000324432	0.000578669	0.575034	-0.000324432	0.000578669	0.999960168620836
1948	cg00111893	8	0.156754	-0.000171787	0.000121313	0.357592	-0.000142647	0.000155057	0.999960168620836
1949	cg00111948	8	0.539222	0.000214503	0.00034936	0.539222	0.000214503	0.00034936	0.999960168620836
1950	cg00111977	8	0.131444	-0.000838066	0.000555588	0.131444	-0.000838066	0.000555588	0.999960168620836
1951	cg00111978	8	0.241702	-0.00103228	0.000881729	0.241702	-0.00103228	0.000881729	0.999960168620836
1952	cg00112048	8	0.105929	0.00144439	0.000893384	0.105929	0.00144439	0.000893384	0.999960168620836
1953	cg00112091	7	0.180256	0.000545817	0.000407336	0.180256	0.000545817	0.000407336	0.999960168620836
1954	cg00112187	7	0.745696	0.000383046	0.00118107	0.745696	0.000383046	0.00118107	0.999960168620836
1955	cg00112238	8	0.788168	-0.000439529	0.00163582	0.827747	-0.000409294	0.00188102	0.999960168620836
1956	cg00112251	8	0.583279	0.000138606	0.000252653	0.467156	0.000272063	0.000374168	0.999960168620836
1957	cg00112260	8	0.807263	-0.000338123	0.00138598	0.807263	-0.000338123	0.00138598	0.999960168620836
1958	cg00112314	7	0.50635	0.00099854	0.00150262	0.283463	0.00239455	0.00223253	0.999960168620836
1959	cg00112367	8	0.829214	7.97928e-05	0.000369908	0.899032	5.36158e-05	0.000422557	0.999960168620836
1960	cg00112465	7	0.957866	-6.78342e-05	0.00128395	0.982552	-3.35676e-05	0.00153486	0.999960168620836
1961	cg00112493	8	0.455478	0.00129844	0.00173981	0.543686	0.00121871	0.00200694	0.999960168620836
1962	cg00112517	8	0.754123	0.000121411	0.000387637	0.471782	0.000435133	0.000604703	0.999960168620836
1963	cg00112588	8	0.459309	0.000674527	0.000911542	0.459309	0.000674527	0.000911542	0.999960168620836
1964	cg00112685	8	0.430896	-0.00114028	0.00144768	0.41086	-0.00124175	0.00150994	0.999960168620836
1965	cg00112723	7	0.840959	3.19915e-05	0.000159426	0.670042	9.35957e-05	0.000219661	0.999960168620836
1966	cg00112780	8	0.106999	0.000140814	8.7363e-05	0.336031	0.000147532	0.000153354	0.999960168620836
1967	cg00112798	8	0.531732	-0.000554835	0.000887218	0.531732	-0.000554835	0.000887218	0.999960168620836
1968	cg00112929	7	0.122791	0.000899625	0.000582975	0.122791	0.000899625	0.000582975	0.999960168620836
1969	cg00112952	8	0.70642	-0.0016685	0.00442963	0.70642	-0.0016685	0.00442963	0.999960168620836
1970	cg00113020	7	0.170068	0.000755364	0.000550563	0.17698	0.000764837	0.000566499	0.999960168620836
1971	cg00113050	8	0.887136	-6.46764e-05	0.000455696	0.887136	-6.46764e-05	0.000455696	0.999960168620836
1972	cg00113096	8	0.515025	-0.00112923	0.00173452	0.515025	-0.00112923	0.00173452	0.999960168620836
1973	cg00113194	8	0.773112	0.000172515	0.000598374	0.773112	0.000172515	0.000598374	0.999960168620836
1974	cg00113315	7	0.337391	-0.000854417	0.000890637	0.337391	-0.000854417	0.000890637	0.999960168620836
1975	cg00113321	8	0.785685	-0.000289236	0.00106369	0.62077	-0.0008627	0.00174368	0.999960168620836
1976	cg00113369	8	0.0335705	0.001647	0.000774988	0.0440732	0.0016782	0.000833517	0.999960168620836
1977	cg00113554	8	0.401239	-0.000797438	0.000949997	0.401239	-0.000797438	0.000949997	0.999960168620836
1978	cg00113663	8	0.921858	0.000134411	0.00137023	0.868069	0.000251708	0.0015153	0.999960168620836
1979	cg00113712	8	0.116971	0.000898157	0.000572945	0.116971	0.000898157	0.000572945	0.999960168620836
1980	cg00113951	8	0.359738	-0.000257317	0.000280956	0.359738	-0.000257317	0.000280956	0.999960168620836
1981	cg00114008	8	0.300172	-0.000520968	0.000502834	0.18926	-0.000793541	0.000604478	0.999960168620836
1982	cg00114012	8	0.364245	0.000855642	0.000943058	0.353772	0.00089676	0.000967068	0.999960168620836
1983	cg00114029	7	0.480021	5.87004e-05	8.31133e-05	0.480021	5.87004e-05	8.31133e-05	0.999960168620836
1984	cg00114084	8	0.0426	0.000787055	0.000388169	0.0426	0.000787055	0.000388169	0.999960168620836
1985	cg00114132	8	0.158666	-0.00161843	0.00114818	0.362932	-0.00143708	0.00157956	0.999960168620836
1986	cg00114159	8	0.747743	0.000158145	0.000491718	0.769038	-0.000203461	0.000692908	0.999960168620836
1987	cg00114160	7	0.15569	-0.00101456	0.000714622	0.15569	-0.00101456	0.000714622	0.999960168620836
1988	cg00114312	8	0.217512	0.000518111	0.000420145	0.217512	0.000518111	0.000420145	0.999960168620836
1989	cg00114346	8	0.992182	-5.86397e-06	0.000598445	0.992182	-5.86397e-06	0.000598445	0.999960168620836
1990	cg00114383	8	0.906069	0.000110894	0.0009398	0.923325	0.00011157	0.00115921	0.999960168620836
1991	cg00114393	7	0.747251	-0.000197156	0.000611779	0.704428	-0.000274937	0.00072476	0.999960168620836
1992	cg00114478	8	0.635692	0.000723692	0.00152765	0.635692	0.000723692	0.00152765	0.999960168620836
1993	cg00114710	8	0.0332996	0.000870428	0.000408949	0.0332996	0.000870428	0.000408949	0.999960168620836
1994	cg00114944	8	0.100267	0.000376013	0.00022878	0.100267	0.000376013	0.00022878	0.999960168620836
1995	cg00114963	8	0.263348	0.000353758	0.000316275	0.263348	0.000353758	0.000316275	0.999960168620836
1996	cg00114966	8	0.0168007	-0.010576	0.0044232	0.0168007	-0.010576	0.0044232	0.999960168620836
1997	cg00115040	8	0.110759	-0.000402023	0.000252085	0.110759	-0.000402023	0.000252085	0.999960168620836
1998	cg00115101	8	0.34439	6.75171e-05	7.14068e-05	0.792943	3.42949e-05	0.000130652	0.999960168620836
1999	cg00115149	8	0.0283738	0.000983107	0.000448482	0.131462	0.00116243	0.00077066	0.999960168620836
[truncated: 362,679 more rows]
